# Supplementary material for: Detection and Alignment of 3D Domain Swapping Proteins Using Angle-Distance Image-Based Secondary Structural Matching Techniques
Source: PLoS One. 2010 Oct 14;5(10):e13361. doi: 10.1371/journal.pone.0013361 (PMC2955075; doi:10.1371/journal.pone.0013361)
Supplement: Table S2 — Sensitivity and specificity of various alignment methods and structural similarity measures for the identification of common structural homologs and/or DS-related homologs. Sensitivity and specificity values of all alignment methods were determined based on S-div [41], except those of BLAST, which were determined based on a normalized sequence similarity score calculated according to the Formula 8 in [34]. (0.07 MB XLS) [file pone.0013361.s006.xls]

## Sheet: Table S2
Table S2a. Performance of various alignment methods on the identification of homologs1,2
Alignment ratio cutoff	TM-align		CE		FASE		SHEBA		FAST		SARST		BLAST3
	Sensitivity	Specificity	Sensitivity	Specificity	Sensitivity	Specificity	Sensitivity	Specificity	Sensitivity	Specificity	Sensitivity	Specificity	Sensitivity	Specificity
100	0.94076	0.98125	0.938225	0.98125	0.941548	0.960938	0.925694	0.965625	0.942381	0.932813	0.926548	0.878125	0.821374	0.960938
99	0.936928	0.984375	0.935089	0.976562	0.935998	0.960938	0.917907	0.96875	0.926133	0.939063	0.89803	0.89375	0.800528	0.960938
98	0.935273	0.982812	0.931455	0.978125	0.934272	0.959375	0.921127	0.96875	0.9277	0.9375	0.90892	0.884375	0.800939	0.960938
97	0.939886	0.985938	0.932144	0.975	0.935972	0.959375	0.916897	0.96875	0.937908	0.925	0.915935	0.88125	0.80036	0.960938
96	0.932928	0.982812	0.929964	0.978125	0.933857	0.957812	0.920227	0.96875	0.92799	0.935937	0.916349	0.879687	0.798636	0.960938
95	0.935906	0.982812	0.929927	0.976562	0.931902	0.957812	0.911149	0.967187	0.924957	0.940625	0.913144	0.88125	0.795648	0.960938
94	0.931354	0.978125	0.929293	0.973437	0.930303	0.959375	0.914141	0.967187	0.918182	0.95625	0.90303	0.882812	0.792929	0.960938
93	0.92932	0.978161	0.928205	0.976598	0.931282	0.959337	0.916923	0.970263	0.912821	0.962475	0.913846	0.881026	0.790769	0.960838
92	0.926628	0.9828	0.927546	0.979662	0.92964	0.957787	0.9162	0.970238	0.91619	0.960826	0.915196	0.8795	0.789016	0.960875
91	0.929217	0.984363	0.924946	0.976501	0.931284	0.956188	0.914375	0.968713	0.913311	0.965563	0.91227	0.879528	0.784327	0.960851
90	0.921591	0.978075	0.918038	0.979675	0.924889	0.962413	0.902149	0.970287	0.911253	0.963964	0.896376	0.879452	0.774589	0.9437
89	0.920248	0.9828	0.915494	0.981237	0.922539	0.964012	0.892067	0.974975	0.910774	0.962413	0.904912	0.879389	0.762958	0.96229
88	0.917479	0.989025	0.91497	0.9765	0.917365	0.963902	0.902994	0.971739	0.906587	0.967076	0.898204	0.882636	0.758084	0.949876
87	0.917073	0.981164	0.913279	0.981164	0.919406	0.963915	0.896153	0.973327	0.908356	0.960802	0.890033	0.88862	0.758226	0.945165
86	0.912896	0.990576	0.912733	0.978002	0.916491	0.962365	0.900272	0.973327	0.896553	0.965428	0.901522	0.882271	0.751902	0.963866
85	0.917335	0.982739	0.912102	0.982714	0.91465	0.966991	0.894268	0.97174	0.899363	0.968565	0.895541	0.88216	0.738854	0.963878
Average	0.927801	0.982989	0.924588	0.978195	0.928212	0.960783	0.910159	0.969976	0.917529	0.952769	0.906866	0.882239	0.782446	0.958619
1Positive data: homologous pairs (both DS-related and common homologs) in Dataset L. Negative data: non-homologous pairs in Dataset L
2Sensitivity and specificity values of all alignment methods were determined based on S-div [41], except those of BLAST [42].
3The quality of binary classification of BLAST is determined based on a normalized sequence similarity score calculated according to the following formula,
where S' is the normalized score, S is the raw sequence similarity score computed by BLAST [42], and Nq and Ns are the sizes of the query and subject proteins, respectively.
This score normalization formula has previously been utilized in FAST [30] and SARST [34].
Table S2b. Performance of various alignment methods on the identification of DS-related homologs (negative data: non-homologs)2,4
Alignment ratio cutoff	TM-align		CE		FASE		SHEBA		FAST		SARST		BLAST3
	Sensitivity	Specificity	Sensitivity	Specificity	Sensitivity	Specificity	Sensitivity	Specificity	Sensitivity	Specificity	Sensitivity	Specificity	Sensitivity	Specificity
100	0.984507	0.992188	0.985925	0.979688	0.98169	0.965625	0.973269	0.984375	0.949365	0.98125	0.957786	0.9	0.895903	0.960938
99	0.984546	0.992188	0.985945	0.979688	0.983148	0.964063	0.973289	0.979688	0.949345	0.978125	0.959224	0.9	0.895922	0.960938
98	0.985925	0.992188	0.987344	0.979688	0.978883	0.965625	0.973259	0.98125	0.949355	0.978125	0.964868	0.9	0.886073	0.960938
97	0.988762	0.992188	0.985945	0.978125	0.978903	0.96875	0.9719	0.982812	0.950783	0.98125	0.957825	0.903125	0.895913	0.960938
96	0.984507	0.992188	0.985915	0.98125	0.977465	0.960938	0.973239	0.979688	0.950704	0.979688	0.957746	0.895312	0.888732	0.9625
95	0.987324	0.990625	0.985915	0.982812	0.98169	0.965625	0.969014	0.98125	0.950704	0.982812	0.957746	0.903125	0.888732	0.960938
94	0.984286	0.992188	0.985714	0.978125	0.98	0.964063	0.967143	0.989062	0.964286	0.98125	0.954286	0.904687	0.894286	0.960938
93	0.98705	0.99215	0.985612	0.981224	0.981295	0.967149	0.972662	0.976524	0.968345	0.98275	0.948201	0.904596	0.893525	0.960728
92	0.9841	0.992175	0.982733	0.98435	0.979824	0.968713	0.974058	0.981201	0.971181	0.978113	0.950933	0.904515	0.893428	0.960876
91	0.983984	0.992211	0.979604	0.98126	0.979626	0.965548	0.970866	0.9906	0.967978	0.984301	0.951909	0.906035	0.89232	0.961043
90	0.9824	0.990613	0.984	0.981249	0.9792	0.968786	0.9712	0.979711	0.9728	0.981201	0.9472	0.898312	0.8816	0.960888
89	0.981953	0.992163	0.980287	0.985913	0.976981	0.970202	0.967144	0.982714	0.973716	0.981164	0.945738	0.907616	0.878441	0.962389
88	0.988333	0.987426	0.983333	0.981176	0.98	0.970226	0.973333	0.974889	0.973333	0.981188	0.941667	0.907579	0.876667	0.962426
87	0.986483	0.992175	0.978052	0.981225	0.972995	0.970239	0.97291	0.979638	0.972938	0.984313	0.950919	0.907542	0.868081	0.962402
86	0.981152	0.993701	0.979413	0.98745	0.969083	0.973375	0.969098	0.981127	0.9743	0.981176	0.953714	0.901251	0.862732	0.967002
85	0.986132	0.992175	0.97919	0.989013	0.97919	0.968615	0.970525	0.979614	0.973988	0.981152	0.960165	0.902682	0.862999	0.963927
Average	0.98509	0.991784	0.983433	0.982015	0.978748	0.967346	0.971432	0.981509	0.96332	0.981116	0.953745	0.902899	0.88471	0.961863
4Positive data: DS-related homologous pairs in Dataset L. Negative data: non-homologous pairs in Dataset L
Table S2c. Performance of various alignment methods on the identification of DS-related homologs (negative data: common homologs)2,5
Alignment ratio cutoff	TM-align		CE		FASE		SHEBA		FAST		SARST		BLAST3
	Sensitivity	Specificity	Sensitivity	Specificity	Sensitivity	Specificity	Sensitivity	Specificity	Sensitivity	Specificity	Sensitivity	Specificity	Sensitivity	Specificity
100	0.978873	0.141658	0.994366	0.0532927	0.994366	0.0512518	0.990151	0.0677046	0.992958	0.0573953	0.940934	0.53562	0.909987	0.260993
99	0.98169	0.0225973	1	0.00753243	0.998592	0.00753243	0.998592	0.0124707	0.995775	0.00500078	0.936708	0.453321	0.888851	0.340084
98	0.998592	0	0.998592	0.00285714	0.801408	0.197183	0.998592	0.00285714	1	0	0.93532	0.406592	0.887462	0.361038
97	0.8	0.197015	0.8	0.197015	0.801408	0.197015	0.8	0.197015	0.8	0.197015	0.939535	0.392932	0.890318	0.392669
96	0.8	0.196825	0.8	0.196825	0.8	0.196825	0.8	0.196825	0.8	0.196825	0.935211	0.380506	0.885915	0.414534
95	0.8	0.196667	1	0	0.801408	0.196667	0.8	0.196721	0.8	0.196721	0.93662	0.346557	0.869014	0.455464
94	0.8	0.196552	0.8	0.196552	0.8	0.196552	0.8	0.196552	0.8	0.196552	0.935714	0.313793	0.881429	0.451724
93	0.8	0.196429	1	0	0.8	0.196429	1	0	0.8	0.196429	0.936691	0.321429	0.791367	0.517857
92	0.8	0.196364	0.8	0.196296	0.8	0.196364	0.8	0.196364	0.8	0.196296	0.936639	0.307273	0.87897	0.479865
91	0.8	0.196226	0.8	0.196078	0.8	0.196226	1	0	0.8	0.196226	0.940356	0.293331	0.853122	0.560699
90	0.8	0.196154	1	0	0.8016	0.196154	0.8	0.196154	1	0	0.9408	0.295231	0.8528	0.534615
89	1	0	0.8	0.195833	0.8	0.195833	0.8	0.195833	0.8	0.195918	0.927733	0.283558	0.8735	0.506711
88	1	0	0.8	0.195745	1	0	0.8	0.195745	1	0	0.926667	0.268085	0.863333	0.502128
87	0.8	0.195556	0.8	0.195556	0.8	0.195556	0.8	0.195745	0.8	0.195556	0.930551	0.25455	0.886612	0.531286
86	0.8	0.195455	1	0	0.801695	0.195455	0.8	0.195556	0.8	0.195349	0.931283	0.220016	0.880028	0.547883
85	0.8	0.195238	0.8	0.195238	0.8	0.195238	0.8	0.195238	0.8	0.195122	0.934138	0.20662	0.873448	0.57259
Average	0.859947	0.145171	0.88706	0.114301	0.83753	0.163143	0.861708	0.140049	0.861796	0.138775	0.935306	0.329963	0.872885	0.464384
5Positive data: DS-related homologous pairs in Dataset L. Negative data: common homologous pairs in Dataset L
Table S2d. Performance of various structural similarity measures on the identification of homologs6
Alignment ratio cutoff	Z-score		Q-score		S-div		qCOPS		MI		SI		RMSD/alignment size		S-score		RMSD		DS score
	Sensitivity	Specificity	Sensitivity	Specificity	Sensitivity	Specificity	Sensitivity	Specificity	Sensitivity	Specificity	Sensitivity	Specificity	Sensitivity	Specificity	Sensitivity	Specificity	Sensitivity	Specificity	Sensitivity	Specificity
100	0.910409	0.965278	0.887115	0.980556	0.887338	0.979167	0.882366	0.979167	0.881268	0.965278	0.881529	0.9625	0.904036	0.948611	0.87657	0.965278	0.872626	0.958333	0.576064	0.988889
99	0.907434	0.965278	0.887189	0.983333	0.887203	0.984722	0.885878	0.980556	0.882999	0.970833	0.880417	0.972222	0.898754	0.951389	0.867402	0.9625	0.869671	0.958333	0.619204	0.988889
98	0.906922	0.965278	0.884872	0.988889	0.886002	0.984722	0.883677	0.981944	0.877385	0.981944	0.878822	0.970833	0.917872	0.944444	0.877304	0.963889	0.871445	0.956944	0.647018	0.988889
97	0.909755	0.965278	0.885736	0.984722	0.886926	0.9875	0.883221	0.981944	0.879554	0.968056	0.880629	0.968056	0.916734	0.944444	0.869628	0.969444	0.870053	0.958333	0.656799	0.984722
96	0.910194	0.965278	0.884452	0.993056	0.887017	0.988889	0.888189	0.979167	0.880842	0.969444	0.885463	0.963889	0.917559	0.944444	0.877447	0.968056	0.872497	0.958333	0.670382	0.984722
95	0.911244	0.965278	0.88593	0.990278	0.89075	0.9875	0.887096	0.980556	0.885706	0.9625	0.886669	0.9625	0.900874	0.948611	0.878078	0.9625	0.873165	0.956944	0.67711	0.9875
94	0.9139	0.965278	0.890503	0.9875	0.890461	0.990278	0.885627	0.981944	0.880492	0.981944	0.890435	0.969444	0.921395	0.944444	0.87796	0.965278	0.874186	0.954167	0.685462	0.9875
93	0.909299	0.965199	0.890869	0.987471	0.892331	0.9875	0.88871	0.979137	0.885639	0.9709	0.884739	0.968026	0.903194	0.951233	0.87584	0.963801	0.877122	0.958274	0.691728	0.986101
92	0.914223	0.965228	0.890658	0.984712	0.89062	0.988888	0.889317	0.980516	0.880643	0.981915	0.875689	0.977777	0.921602	0.944345	0.883075	0.965266	0.875741	0.956894	0.698294	0.986053
91	0.918305	0.96519	0.891274	0.990268	0.893805	0.987461	0.887467	0.981905	0.884156	0.981867	0.892754	0.974903	0.925449	0.944385	0.88581	0.966617	0.880226	0.958235	0.70701	0.983323
90	0.9115	0.965219	0.883182	0.986111	0.885922	0.983343	0.883095	0.981876	0.876576	0.973523	0.887195	0.96518	0.919649	0.944481	0.862394	0.969482	0.869146	0.956837	0.688845	0.986053
89	0.904687	0.96519	0.882465	0.9875	0.883715	0.98749	0.879576	0.980517	0.875078	0.974932	0.884963	0.963792	0.917467	0.944318	0.875836	0.962393	0.863827	0.956857	0.695292	0.9875
88	0.908088	0.96656	0.878583	0.990249	0.88285	0.986063	0.875866	0.980478	0.871219	0.972154	0.867152	0.9777	0.891204	0.959538	0.889614	0.962364	0.864164	0.958207	0.697274	0.983275
87	0.902412	0.966588	0.882222	0.986082	0.882222	0.981905	0.8766	0.979166	0.872304	0.976301	0.87949	0.969347	0.901037	0.952574	0.872326	0.96519	0.862198	0.956808	0.703305	0.983313
86	0.901077	0.965093	0.880735	0.987471	0.879359	0.988831	0.880714	0.979108	0.870637	0.976272	0.878117	0.973504	0.882255	0.963733	0.875165	0.96656	0.861823	0.95674	0.698524	0.984664
85	0.903675	0.965171	0.877175	0.981857	0.880225	0.984635	0.875737	0.980468	0.872583	0.972135	0.878636	0.966521	0.900825	0.949738	0.880493	0.960907	0.862588	0.958197	0.709254	0.983246
Average	0.908945	0.965399	0.885185	0.986878	0.886672	0.986181	0.883321	0.980528	0.878567	0.97375	0.882044	0.969137	0.908744	0.948796	0.876559	0.96497	0.87003	0.957402	0.676348	0.985915
6Positive data: homologous pairs (both DS-related and common homologs) in Dataset L. Negative data: non-homologous pairs in Dataset L
Table S2e. Performance of various structural similarity measures on the identification of homologs (negative data: non-homologs)7
Alignment ratio cutoff	Z-score		Q-score		S-div		qCOPS		MI		SI		RMSD/alignment size		S-score		RMSD		DS score
	Sensitivity	Specificity	Sensitivity	Specificity	Sensitivity	Specificity	Sensitivity	Specificity	Sensitivity	Specificity	Sensitivity	Specificity	Sensitivity	Specificity	Sensitivity	Specificity	Sensitivity	Specificity	Sensitivity	Specificity
100	0.922632	0.984722	0.926677	0.993056	0.932082	0.990278	0.928037	0.979167	0.922613	0.981944	0.917189	0.984722	0.900881	0.994444	0.885952	0.986111	0.909117	0.965278	0.923919	0.991667
99	0.924049	0.984722	0.92677	0.993056	0.932193	0.9875	0.92676	0.981944	0.922697	0.981944	0.917283	0.986111	0.900984	0.994444	0.887387	0.986111	0.909119	0.9625	0.925409	0.990278
98	0.92266	0.986111	0.928121	0.993056	0.932193	0.990278	0.929482	0.979167	0.922679	0.981944	0.917237	0.988889	0.90091	0.994444	0.885972	0.988889	0.913164	0.9625	0.924058	0.990278
97	0.924021	0.986111	0.92677	0.993056	0.932193	0.990278	0.925418	0.981944	0.92267	0.981944	0.915876	0.988889	0.900919	0.994444	0.888711	0.988889	0.907722	0.9625	0.922679	0.990278
96	0.922578	0.986111	0.926641	0.993056	0.932074	0.9875	0.92665	0.983333	0.922559	0.981944	0.915766	0.986111	0.900846	0.994444	0.885917	0.9875	0.906297	0.965278	0.923911	0.991667
95	0.922587	0.986111	0.926641	0.993056	0.932083	0.988889	0.928001	0.979167	0.922578	0.981944	0.915793	0.988889	0.900883	0.994444	0.887286	0.984722	0.906279	0.963889	0.923929	0.990278
94	0.926991	0.986111	0.932508	0.993056	0.936637	0.990278	0.932508	0.981944	0.920104	0.981944	0.921493	0.988889	0.904969	0.994444	0.891205	0.986111	0.913207	0.963889	0.928361	0.990278
93	0.929272	0.984693	0.932021	0.993046	0.93341	0.987471	0.932021	0.980555	0.927874	0.981876	0.920929	0.988859	0.905699	0.994444	0.894617	0.98612	0.915374	0.96246	0.929262	0.990268
92	0.927844	0.984703	0.93339	0.993026	0.937557	0.990249	0.931972	0.984683	0.927825	0.981896	0.92089	0.98886	0.905641	0.994444	0.891771	0.988889	0.911196	0.963792	0.930602	0.990249
91	0.931339	0.986091	0.936933	0.993026	0.941139	0.987461	0.934077	0.983256	0.931329	0.981867	0.920111	0.984654	0.910291	0.994415	0.897673	0.98886	0.922967	0.962412	0.934097	0.990229
90	0.92633	0.98612	0.932437	0.993036	0.937052	0.990268	0.930887	0.981915	0.926283	0.981905	0.918614	0.988869	0.903253	0.994415	0.892496	0.984664	0.909395	0.962451	0.927821	0.991667
89	0.924531	0.984683	0.929268	0.993056	0.935567	0.990249	0.927656	0.983285	0.924556	0.981906	0.916706	0.98886	0.900958	0.994425	0.885197	0.984683	0.91507	0.962403	0.927731	0.990258
88	0.924952	0.984702	0.928127	0.993122	0.934514	0.990296	0.926565	0.984759	0.923352	0.981876	0.915378	0.986071	0.902616	0.994434	0.888216	0.986043	0.915352	0.96241	0.923365	0.990296
87	0.923787	0.986063	0.928665	0.993026	0.935143	0.98885	0.927026	0.983294	0.923787	0.981857	0.915696	0.984645	0.902688	0.994425	0.889772	0.983314	0.914057	0.960956	0.925413	0.987481
86	0.922679	0.986043	0.927705	0.994415	0.93429	0.990229	0.926106	0.980478	0.922747	0.981857	0.914496	0.986033	0.901421	0.994444	0.888266	0.981915	0.899728	0.962345	0.924413	0.990239
85	0.922037	0.987422	0.927009	0.993036	0.933635	0.98885	0.927009	0.984674	0.922037	0.981847	0.913731	0.988831	0.900452	0.994415	0.883827	0.983236	0.905452	0.962306	0.92369	0.991638
Average	0.924893	0.985658	0.929355	0.993136	0.934485	0.989308	0.928761	0.982098	0.924106	0.981906	0.917324	0.987386	0.902713	0.994436	0.889016	0.986004	0.910844	0.96296	0.926166	0.99044
7Positive data: DS-related homologous pairs in Dataset L. Negative data: non-homologous pairs in Dataset L
Table S2f. Performance of various structural similarity measures on the identification of DS-related homologs (negative data: common homologs)8
Alignment ratio cutoff	Z-score		Q-score		S-div		qCOPS		MI		SI		RMSD/alignment size		S-score		RMSD		DS score
	Sensitivity	Specificity	Sensitivity	Specificity	Sensitivity	Specificity	Sensitivity	Specificity	Sensitivity	Specificity	Sensitivity	Specificity	Sensitivity	Specificity	Sensitivity	Specificity	Sensitivity	Specificity	Sensitivity	Specificity
100	0.845376	0.959919	0.793795	0.98598	0.867126	0.939879	0.835834	0.969939	0.793804	0.97598	0.810094	0.97396	0.734106	0.99198	0.758513	0.98196	0.857566	0.951919	0.909073	0.953919
99	0.842627	0.963112	0.808595	0.962993	0.856086	0.935952	0.835843	0.960673	0.818193	0.960553	0.833159	0.950737	0.734115	0.990123	0.755865	0.977778	0.867062	0.93857	0.909092	0.948238
98	0.84806	0.934247	0.797821	0.975342	0.864322	0.931507	0.838463	0.958904	0.831725	0.936986	0.829086	0.950685	0.733949	0.989041	0.766556	0.964384	0.862944	0.931507	0.905001	0.942466
97	0.842627	0.953996	0.806067	0.959876	0.878038	0.913747	0.834538	0.959752	0.83041	0.945549	0.854845	0.925259	0.734078	0.988489	0.761261	0.976936	0.835769	0.928199	0.909101	0.933954
96	0.85182	0.93611	0.796185	0.972626	0.868147	0.908689	0.835622	0.942039	0.811059	0.954436	0.827312	0.939051	0.733692	0.987692	0.758163	0.975567	0.864056	0.923896	0.907584	0.930367
95	0.853309	0.926933	0.808457	0.955504	0.854569	0.913927	0.839713	0.945929	0.81799	0.949155	0.861427	0.907476	0.768873	0.952381	0.758182	0.971377	0.862824	0.91065	0.904946	0.933129
94	0.852669	0.936831	0.818101	0.96	0.884299	0.896995	0.843023	0.943607	0.831904	0.943607	0.848436	0.930273	0.735626	0.986721	0.761748	0.970055	0.8747	0.910273	0.909126	0.936721
93	0.858602	0.927703	0.798946	0.979369	0.90432	0.890064	0.840556	0.944944	0.830862	0.941555	0.848918	0.927762	0.735096	0.986207	0.772577	0.951841	0.879358	0.903857	0.914013	0.924372
92	0.862458	0.912447	0.832028	0.919337	0.87495	0.89459	0.850064	0.922969	0.836224	0.91897	0.844422	0.92285	0.770877	0.954742	0.759718	0.968354	0.880544	0.891144	0.912527	0.929252
91	0.876704	0.911111	0.815035	0.937037	0.896265	0.892593	0.843008	0.937037	0.852819	0.925926	0.858668	0.918519	0.737904	0.985185	0.768802	0.948148	0.883707	0.896296	0.918771	0.92963
90	0.867927	0.909434	0.800458	0.950943	0.895584	0.886792	0.829583	0.939623	0.851133	0.90566	0.877311	0.890566	0.717499	0.984906	0.742043	0.969811	0.866494	0.890566	0.915549	0.913208
89	0.8616	0.909412	0.784421	0.960706	0.911809	0.877882	0.831542	0.936863	0.848853	0.909333	0.883536	0.893647	0.750953	0.944235	0.737051	0.964549	0.89921	0.869961	0.919683	0.913098
88	0.889841	0.890286	0.843479	0.914694	0.881829	0.890204	0.817968	0.963265	0.862629	0.910531	0.856203	0.910531	0.769879	0.914939	0.739746	0.963429	0.877016	0.881959	0.912203	0.922694
87	0.886829	0.886613	0.821502	0.937323	0.899551	0.874202	0.820189	0.962234	0.846335	0.916223	0.875603	0.895035	0.81825	0.883156	0.737418	0.962323	0.878673	0.89078	0.912585	0.92039
86	0.903116	0.865217	0.794662	0.943478	0.893239	0.882609	0.817667	0.965217	0.837326	0.9	0.847162	0.9	0.737136	0.93913	0.730633	0.965217	0.87182	0.865217	0.91787	0.895652
85	0.895452	0.863075	0.782613	0.954123	0.878799	0.886023	0.812462	0.958663	0.837147	0.886124	0.83727	0.890669	0.760824	0.908241	0.731069	0.95887	0.86716	0.88622	0.913717	0.90875
Average	0.864939	0.917903	0.806385	0.954333	0.881808	0.900978	0.83288	0.950729	0.833651	0.930037	0.849591	0.920439	0.748303	0.961698	0.752459	0.966912	0.870556	0.904438	0.911928	0.92724
8Positive data: DS-related homologous pairs in Dataset L. Negative data: common homologous pairs in Dataset L
