# Supplementary material for: Detection and Alignment of 3D Domain Swapping Proteins Using Angle-Distance Image-Based Secondary Structural Matching Techniques
Source: PLoS One. 2010 Oct 14;5(10):e13361. doi: 10.1371/journal.pone.0013361 (PMC2955075; doi:10.1371/journal.pone.0013361)
Supplement: Dataset S1 — PDB entry list for the Dataset L. A list of the PDB entries of the protein pairs constituting sub-datasets Lds, Lch and Lnh. (0.13 MB XLS) [file pone.0013361.s011.xls]

## Sheet: Dataset L
DS-related homologs
1brnL	1yvsA
4icbA	1ht9A
1hngA	1cdcA
1orcA	5croA
2ezmA	3ezmA
1mdtA	1ddtA
1qlxA	1i4mA
1hz5A	1jmlA
5rsaA	1a2wA
5rsaA	1f0vA
5rsaA	1js0A
5rsaA	1bsrA
1qmpA	1dz3A
1sncA	1sndA
1wwwX	1wwaX
1wwwX	1wwbX
1wwwX	1wwcA
1dksA	1cksA
4gcrA	1blbA
1cewI	1g96A
2gmfA	1hulA
1msbA	1ixxA
1mupA	1obpA
1f0vA	1h8xA
1griA	1fyrA
1fynA	1aojA
1k3sA	1k3eA
1cunA	2spcA
1nmcA	1lmkA
1nmcA	1nqbA
1wu3I	1ilkA
1a5pA	1a2wA
1nloC	1aojA
1eydA	1sndA
1qd0A	1sjvA
1pv3A	1k04A
1bsrA	1awzA
1bsrA	1e21A
1bsrA	1gioA
1bsrA	1kvzA
1bsrA	1pu3A
1bsrA	1rnfA
1bsrA	2aasA
1bsrA	2hkyA
1bsrA	2k11A
1bsrA	2p7sA
1dz3A	1natA
1dz3A	1peyC
1dz3A	1puxA
1dz3A	1q6qB
1dz3A	1rj9B
1dz3A	2hf9A
1dz3A	2hf9B
1dz3A	2j48A
1dz3A	3cu5B
1dz3A	6chyA
1f0vA	1a5pA
1f0vA	1a5qA
1f0vA	1awzA
1f0vA	1b6vA
1f0vA	1c8wA
1f0vA	1c9vA
1f0vA	1c9xA
1f0vA	1e21A
1f0vA	1eicA
1f0vA	1eidA
1f0vA	1eieA
1f0vA	1gioA
1f0vA	1gv7A
1f0vA	1izpA
1f0vA	1izqA
1f0vA	1izrA
1f0vA	1j80B
1f0vA	1kh8A
1f0vA	1kvzA
1f0vA	1pu3A
1f0vA	1qwqA
1f0vA	1rasA
1f0vA	1rnfA
1f0vA	1rraA
1f0vA	1ymnA
1f0vA	1ymrA
1f0vA	1ymwA
1f0vA	1yv4A
1f0vA	2aasA
1f0vA	2e0jA
1f0vA	2e0lA
1f0vA	2e0mA
1f0vA	2e0oA
1f0vA	2e0oB
1f0vA	2hkyA
1f0vA	2i5sX
1f0vA	2k11A
1f0vA	2nuiA
1f0vA	2op2A
1f0vA	2p6zB
1f0vA	2q4gX
1f0vA	3dh6A
1f0vA	3di7A
1f0vA	3di8A
1f0vA	3di9A
1f0vA	3dibA
1f0vA	3dicA
1f0vA	3rsdA
1f0vA	3rskA
1f0vA	3rspA
1f0vA	4rsdA
1fyrA	1ju5A
1fyrA	2eyyA
1fyrA	3bumB
1fyrA	3buxB
1h8xA	1awzA
1h8xA	1e21A
1h8xA	1gioA
1h8xA	1k58A
1h8xA	1kvzA
1h8xA	1oncA
1h8xA	1qwqA
1h8xA	1yv7A
1h8xA	2aasA
1h8xA	2hkyA
1h8xA	2k11A
1jmlA	1k52A
1jmlA	1k53A
1jmlA	1xcqL
1jmlA	1xcqM
1jmlA	1xcqN
1jmlA	1xf5M
1js0A	1a5pA
1js0A	1a5qA
1js0A	1awzA
1js0A	1b6vA
1js0A	1c8wA
1js0A	1c9vA
1js0A	1c9xA
1js0A	1e21A
1js0A	1eidA
1js0A	1eieA
1js0A	1gioA
1js0A	1gv7A
1js0A	1izpA
1js0A	1izqA
1js0A	1izrA
1js0A	1j80B
1js0A	1k5aA
1js0A	1kh8A
1js0A	1kvzA
1js0A	1m58A
1js0A	1oj8A
1js0A	1pu3A
1js0A	1qwqA
1js0A	1rasA
1js0A	1rnfA
1js0A	1rraA
1js0A	1ymnA
1js0A	1ymrA
1js0A	1ymwA
1js0A	1yv7A
1js0A	2aasA
1js0A	2e0jA
1js0A	2e0lA
1js0A	2e0mA
1js0A	2e0oA
1js0A	2e0oB
1js0A	2hkyA
1js0A	2k11A
1js0A	2nuiA
1js0A	2op2A
1js0A	2q4gX
1js0A	3dh6A
1js0A	3di7A
1js0A	3di8A
1js0A	3di9A
1js0A	3dibA
1js0A	3dicA
1js0A	3rsdA
1js0A	3rskA
1js0A	3rspA
1js0A	4rsdA
1obpA	1cj5A
1obpA	1dv9A
1obpA	1pboA
1obpA	1s5uA
1obpA	1sy2A
1obpA	1u17A
1sjvA	1deeB
1sjvA	1dqlH
1sjvA	1e6jH
1sjvA	1eo8H
1sjvA	1f2xK
1sjvA	1f2xL
1sjvA	1faiH
1sjvA	1frgH
1sjvA	1fvdB
1sjvA	1g9mH
1sjvA	1gc1H
1sjvA	1i3uA
1sjvA	1i3vA
1sjvA	1i8kB
1sjvA	1ic4H
1sjvA	1ic5H
1sjvA	1ic7H
1sjvA	1ikfH
1sjvA	1jhlH
1sjvA	1jtoA
1sjvA	1jtpA
1sjvA	1jtpB
1sjvA	1kxqE
1sjvA	1lo0Y
1sjvA	1mvfA
1sjvA	1n4xH
1sjvA	1n4xI
1sjvA	1n7mL
1sjvA	1nbyB
1sjvA	1nbzB
1sjvA	1nmcH
1sjvA	1nqbA
1sjvA	1ri8A
1sjvA	1rz7H
1sjvA	1t2jA
1sjvA	1uacH
1sjvA	1wt5A
1sjvA	1xfpA
1sjvA	1zmyA
1sjvA	1zv5A
1sjvA	1zvhA
1sjvA	1zvyA
1sjvA	2a1wH
1sjvA	2ai0I
1sjvA	2bseD
1sjvA	2dqcH
1sjvA	2dqdH
1sjvA	2dqeH
1sjvA	2dqfB
1sjvA	2dqgH
1sjvA	2dqhH
1sjvA	2dqjH
1sjvA	2ig2H
1sjvA	2v17H
1sjvA	2yssB
1sjvA	3cx5J
1sndA	1nsnS
1wwaX	1bihA
1wwaX	2dm2A
1wwaX	2i26O
1wwaX	2i26P
1wwbX	1fv1A
1wwbX	1hngA
1wwbX	1ie5A
1wwbX	1kxqE
1wwbX	1sq2N
1wwbX	2aw2A
1wwbX	2aw2X
1wwbX	2cdeA
1wwbX	2i26P
1wwbX	2rheA
1wwbX	2ywzA
1wwbX	3darA
1wwcA	1a6wL
1wwcA	1hxmA
1wwcA	1iilG
1wwcA	1indL
1wwcA	1jvkB
1wwcA	1sq2N
1wwcA	1vcaA
1wwcA	1zluK
1wwcA	2aw2A
1wwcA	2dkuA
1wwcA	2rheA
1wwcA	2yuvA
1wwcA	2ywyA
1wwcA	2ywzA
1wwcA	3clfL
1yvsA	1boxA
1yvsA	1c54A
1yvsA	1gmpA
1yvsA	1i70A
1yvsA	1i8vA
1yvsA	1lovA
1yvsA	1mgrA
1yvsA	1mgwA
1yvsA	1pylA
1yvsA	1rdsA
1yvsA	1t2iA
1yvsA	1uciA
1yvsA	1ucjA
1yvsA	1uckA
1yvsA	1ynvX
5croA	1d1mB
5croA	2cw1A
5croA	2orcA
5croA	3orcA
2c5jA	2c5iT
2c5jA	1lvfA
2c5jA	2jmhA
2c5jA	1hx1B
1lgqA	1gxcA
1lgqA	1dmzA
1lgqA	2cswA
1lgqA	1r21A
1lgqA	1uhtA
1lgqA	2jpeA
1lgqA	1wlnA
1lgqA	2g1lA
1lgqA	2pieA
1lgqA	2eh0A
1lgqA	1yj5C
1lgqA	1ujxA
1lgqA	1g3gA
1lgqA	2brfA
1lgqA	1qu5A
2axwA	2fvnA
1k53A	2hj1A
2c5jA	1mi7R
1pucA	1qb3A
3bcoA	3bcmA
3bcoA	1js0A
3bcoA	1r3mB
3bcoA	1a2wA
3bcoA	1h8xA
1a2wA	11baA
3b8iA	1oqfA
3b8iA	1o5qA
3b8iA	1zlpA
3b8iA	1f61A
3b8iA	1f8mA
3b8iA	1f8iA
1k51A	2hj1A
1k52A	2hj1A
1mo1A	1y50A
3bcmA	1r5cA
3bcmA	1js0A
3bcmA	11bgA
3bcmA	1tq9A
3bcmA	1r5dA
3bcmA	1a2wA
3bcmA	11baA
3bcmA	1h8xA
1tq9A	1r3mB
1k50A	1k51A
1k50A	1jmlA
1jmlA	2hj1A
1mu4A	1y50A
2ck2B	1wwaX
1f0vA	3bcpA
1f0vA	3bcoA
1f0vA	3bcmA
1f0vA	1r5cA
1f0vA	11bgA
1f0vA	1tq9A
1f0vA	1r3mB
1f0vA	1r5dA
1f0vA	11baA
1r5cA	1js0A
1r5cA	1r3mB
1r5cA	1a2wA
1r5cA	1h8xA
1r3mB	1r5dA
1r3mB	1a2wA
1r3mB	11baA
1r3mB	1h8xA
1dz3A	2ieyA
1l6wA	2zdrA
1q10A	1k50A
1q10A	1k51A
1q10A	1jmlA
1q10A	1k53A
1q10A	1k52A
1q10A	2hj1A
2rlzA	1y50A
1a64A	1wwcA
1wwaX	1he7A
1wwcA	1he7A
3bcpA	3bcoA
3bcpA	3bcmA
3bcpA	1js0A
3bcpA	1r3mB
1js0A	11bgA
1js0A	1tq9A
1js0A	1r3mB
1js0A	1r5dA
1js0A	11baA
1r5dA	1a2wA
1r5dA	1h8xA
1g85A	2hlvA
1oy0A	3b8iA
1oy0A	1xuuA
1oy0A	3cm4A
1o5qA	1xuuA
1o5qA	3cm4A
1o5qA	1xuzA
1dktB	1cksB
1dktB	1qb3C
1buhB	1cksB
1buhB	1qb3C
1dktA	1cksB
1dktA	1qb3C
2astC	1cksB
2astC	1qb3C
2hdxA	2h46E
2hdxA	2h5kB
2hdxA	2aobB
2hdxA	2aobA
2hdxA	2aoaA
1p13A	2h46E
1p13A	2h5kB
1p13A	2aobB
1p13A	2aobA
1p13A	2aoaA
1rjaA	2h46E
1rjaA	2h5kB
1rjaA	2aobB
1rjaA	2aobA
1rjaA	2aoaA
1r1pB	2h46E
1r1pB	2h5kB
1r1pB	2aobB
1r1pB	2aobA
1r1pB	2aoaA
1fhsA	2h5kB
1fhsA	2aobB
1fhsA	2aobA
1fhsA	2aoaA
2jzjA	1l5eA
2jzjA	1lomA
1n02A	1l5eA
1n02A	1lomA
2z21A	1l5eA
2z21A	1lomA
2rdkA	1l5eA
2rdkA	1lomA
2z21B	1l5eA
2z21B	1lomA
2jzkA	1l5eA
2jzkA	1lomA
2rdkB	1l5eA
2rdkB	1lomA
2pysB	1l5eA
2pysB	1lomA
2vq8A	1h8xA
1pu3A	1h8xA
1un4A	1h8xA
1rnfA	1h8xA
2j4tA	1h8xA
1b1eA	1h8xA
2hkyA	1h8xA
1m58A	1h8xA
2e0oB	1h8xA
1ymnA	1h8xA
1a5pA	1h8xA
2bwlA	1h8xA
1gv7A	1h8xA
1rraA	1h8xA
2q4gX	1h8xA
2k11A	1h8xA
2aasA	1h8xA
2nuiA	1h8xA
1qwqA	1h8xA
1izpA	1h8xA
2vq8A	11bgA
2vq8A	1y92B
2vq8A	3bcoA
2vq8A	1y94A
1kvzA	11bgA
1kvzA	1y92B
1kvzA	3bcoA
1kvzA	1y94A
1pu3A	11bgA
1pu3A	1y92B
1pu3A	3bcoA
1pu3A	1y94A
1un4A	11bgA
1un4A	1y92B
1un4A	3bcoA
1un4A	1y94A
1rnfA	11bgA
1rnfA	1y92B
1rnfA	3bcoA
1rnfA	1y94A
2j4tA	11bgA
2j4tA	1y92B
2j4tA	3bcoA
2j4tA	1y94A
1b1eA	11bgA
1b1eA	1y92B
1b1eA	3bcoA
1b1eA	1y94A
2hkyA	11bgA
2hkyA	1y92B
2hkyA	3bcoA
2hkyA	1y94A
1m58A	11bgA
1m58A	1y92B
1m58A	3bcoA
1m58A	1y94A
2e0oB	11bgA
2e0oB	1y92B
2e0oB	3bcoA
2e0oB	1y94A
1ymnA	11bgA
1ymnA	1y92B
1ymnA	3bcoA
1ymnA	1y94A
1a5pA	11bgA
1a5pA	1y92B
1a5pA	3bcoA
1a5pA	1y94A
1z5fA	11bgA
1z5fA	1y92B
1z5fA	3bcoA
2bwlA	11bgA
2bwlA	1y92B
2bwlA	3bcoA
2bwlA	1y94A
1gv7A	11bgA
1gv7A	1y92B
1gv7A	3bcoA
1gv7A	1y94A
1rraA	11bgA
1rraA	1y92B
1rraA	3bcoA
1rraA	1y94A
2q4gX	11bgA
2q4gX	1y92B
2q4gX	3bcoA
2q4gX	1y94A
2k11A	11bgA
2k11A	1y92B
2k11A	3bcoA
2k11A	1y94A
2aasA	11bgA
2aasA	1y92B
2aasA	3bcoA
2aasA	1y94A
2nuiA	11bgA
2nuiA	1y92B
2nuiA	3bcoA
2nuiA	1y94A
1qwqA	11bgA
1qwqA	1y92B
1qwqA	3bcoA
1qwqA	1y94A
1izpA	11bgA
1izpA	1y92B
1izpA	3bcoA
1izpA	1y94A
2v1qB	1i07A
1sshA	1i07A
1h3hA	1i07A
2semB	1i07A
1jo8A	1i07A
4hckA	1i07A
1rn7A	1r4cA
1yvbI	1r4cA
1yupE	1g85A
1yupE	1pboB
1yupE	1gt3A
1yupE	1gt1A
1qwdA	1g85A
1qwdA	1gt3A
1qwdA	1gt1A
2q39B	1pboB
1bj7A	1g85A
1bj7A	1pboB
1bj7A	1gt3A
1bj7A	1gt1A
1dzkA	1g85A
1dzkA	1pboB
1dzkA	1gt3A
1dzkA	1gt1A
1ew3A	1g85A
1ew3A	1pboB
1ew3A	1gt3A
1ew3A	1gt1A
2a2uA	1pboB
1df3A	1pboB
1hcfX	1he7A
1fhgA	1he7A
2dm3A	1he7A
1g1cA	1he7A
1u2hA	1he7A
2yr3A	1he7A
2a5mA	1ytqA
2a5mA	2bb2A
1a45A	1ytqA
1a45A	2bb2A
1zirA	2bb2A
2v2uA	1ytqA
2v2uA	2bb2A
1ammA	2bb2A
1bd7A	1ytqA
1bd7A	2bb2A
1zwmA	1ytqA
1zwmA	2bb2A
2jdfA	1ytqA
2jdfA	2bb2A
1h4aX	2bb2A
2jdgA	1ytqA
1hk0X	1ytqA
1hk0X	2bb2A
1ez3B	2c5jB
1lvfA	2c5jB
2iggA	1k51A
1xcqL	2ewhA
1k52A	2ewhA
2igdA	1k51A
1mhhE	2ewhA
1mhhE	1k51A
1kh0A	2ewhA
1kh0A	1k51A
1hz6B	1k51A
1le4A	1ow6A
1k40A	1ow6A
1e87A	1oz7B
1e87A	1ukmB
1e87A	1ukmA
1e87A	1uexA
1e87A	1j34B
1e87A	1jwiB
1e87A	1v4lB
1e87A	1iodA
1e87A	1uosA
1e87A	1j34A
1p4lD	1ukmA
1p4lD	1j34B
1p4lD	1jwiB
1p4lD	1v4lB
1p4lD	1iodA
1p4lD	1uosA
1p4lD	1j34A
1r13A	1oz7B
1r13A	1ukmB
1r13A	1ukmA
1r13A	1uexA
1r13A	1j34B
1r13A	1jwiB
1r13A	1v4lB
1r13A	1iodA
1r13A	1j34A
1tdqB	1oz7B
1tdqB	1ukmB
1tdqB	1ukmA
1tdqB	1uexA
1tdqB	1jwiB
1tdqB	1v4lB
1tdqB	1iodA
1tdqB	1uosA
1tdqB	1j34A
3bc7C	1oz7B
3bc7C	1ukmB
3bc7C	1ukmA
3bc7C	1uexA
3bc7C	1j34B
3bc7C	1jwiB
3bc7C	1v4lB
3bc7C	1iodA
3bc7C	1uosA
3bc7C	1j34A
1byfA	1oz7B
1byfA	1ukmB
1byfA	1ukmA
1byfA	1uexA
1byfA	1j34B
1byfA	1jwiB
1byfA	1v4lB
1byfA	1iodA
1byfA	1uosA
1byfA	1j34A
1kza1	1oz7B
1kza1	1ukmB
1kza1	1ukmA
1kza1	1uexA
1kza1	1j34B
1kza1	1jwiB
1kza1	1v4lB
1kza1	1iodA
1kza1	1uosA
1kza1	1j34A
1yttA	1oz7B
1yttA	1ukmB
1yttA	1ukmA
1yttA	1uexA
1yttA	1j34B
1yttA	1jwiB
1yttA	1v4lB
1yttA	1iodA
1yttA	1uosA
1yttA	1j34A
2cw1A	1d1lA
2cw1A	2ecsA
2orcA	2a63A
1d1mB	2hinA
1d1mB	1d1lA
1d1mB	2a63A
1gcpA	1i07A
1ckaA	1i07A
1m3aA	1i07A
1zuyA	1i07A
1bu1C	1i07A
1avzC	1i07A
2ebpA	1i07A
2eyxA	1i07A
2vq9A	1h8xA
1yv7A	1h8xA
1k5aA	1h8xA
1un5A	1h8xA
1a5qA	1h8xA
11bgA	1r3mB
11bgA	1a2wA
11bgA	1h8xA
11baA	1h8xA
Common homologs
1yvsA	2vk5A
1mdtA	1e30A
1orcA	2cw1A
1nqbA	1n4xI
1nqbA	1mvuB
1dz3A	1r9zA
1lmkA	1oaqH
1griA	2hdxA
1ddtA	1nbcA
2gmfA	2izpA
1qmpA	2j48A
2spcA	1xawA
1nqbA	1ap2C
1dz3A	1rifA
1qmpA	2o4uX
1nmcA	2htyA
1lmkA	1kcvL
1jmlA	2ewhA
1ddtA	1h54B
1blbA	1ag4A
1nqbA	1sy6L
1dz3A	1o4sB
4gcrA	1ag4A
1nmcA	3nn9A
1obpA	2prnA
1hz5A	3c6uA
1brnL	4rntA
1dz3A	1ultA
1nqbA	1dsfL
1wwwX	1d9kB
1lmkA	2nyyC
1mupA	1yupE
1qmpA	5reqA
1hz5A	2iggA
1nmcA	1u6dX
1obpA	1hxxA
1lmkA	1n4xH
1lmkA	1fvcC
1nmcA	3ckzA
1dz3A	1u6iA
4icbA	1oqpA
1cunA	1s35A
1hulA	1mtyD
4gcrA	2bv2A
4icbA	2sasA
1jmlA	1dcoA
1yvsA	1eusA
1qmpA	1k7yA
1brnL	2hohA
1yvsA	1y4wA
1lmkA	1kfaM
1cunA	1ez3B
1qmpA	2zayA
1k04A	1tqqA
1brnL	3birA
2spcA	1t01A
1obpA	1bt9A
4icbA	1np8A
1nqbA	1yejL
1ilkA	2ilkA
1hngA	2edoA
2spcA	2ahmH
1qd0A	1bqhH
1k3sA	1w1uA
1dz3A	1vj0A
1yvsA	2dg1B
1pv3A	1le4A
1dz3A	2ewbA
2spcA	2c5jB
1hulA	1vf5A
1mupA	1qwdA
1a5pA	1kvzA
4icbA	2vb6B
1mdtA	1opmA
2spcA	2fcwA
1qmpA	2i6fA
1fynA	2bzxA
1hulA	1sj8A
1nloC	1gcpA
1msbA	1e87A
1hulA	1zujA
1nqbA	2ai0N
2spcA	2bezC
1hngA	2pttA
1lmkA	1oayH
1yvsA	1wcqA
4icbA	2o5gA
1mupA	2ftbA
1wu3I	1au1A
1wwbX	1l2gA
1lmkA	2h9gA
1cunA	1lvfA
1yvsA	1kitA
1lmkA	2imnA
1obpA	1adlA
1ddtA	2cqsA
1dz3A	1qrrA
1msbA	1p4lD
1qlxA	1xzyA
1k04A	3czsA
1k04A	1rsrB
1nmcA	1infA
1nmcA	1b9vA
1qd0A	1hxmB
2spcA	2g38B
1qmpA	2bwjE
1pv3A	1jgjA
1pv3A	1qleA
5croA	2hinA
1nmcA	1nscA
1qlxA	2j8sC
1a5pA	2vq9A
5rsaA	2vq8A
2ezmA	2jzjA
1blbA	2bv2A
1qmpA	1puxA
1qd0A	1lk3H
5rsaA	1kvzA
5rsaA	1pu3A
4gcrA	1gamA
1hngA	2ptuA
4gcrA	1a7hA
1ixxA	1oz7B
1nloC	1ckaA
2ezmA	1n02A
1nloC	1jo8A
1nloC	1m3aA
5rsaA	1un4A
1qmpA	1natA
1brnL	1pylB
5rsaA	1rnfA
1msbA	1r13A
4icbA	1qlsA
4gcrA	1e7nA
1fynA	2v1qB
1qlxA	1xu0A
4icbA	1gqmL
1nloC	1zuyA
1wwwX	1hcfX
1ht9A	2sasA
1qd0A	1yy8B
1ixxA	1ukmB
1cewI	1rn7A
4icbA	1e8aA
5rsaA	2j4tA
1fynA	1sshA
4icbA	1g33A
4icbA	1jc2A
5rsaA	1b1eA
5rsaA	2hkyA
1qmpA	1nxpA
1cewI	1eqkA
1hngA	2pttB
5rsaA	1m58A
1brnL	1t2iA
4gcrA	1dslA
1hngA	1hnfA
1griA	2a36A
1nloC	1bu1C
1a5pA	1rraA
4gcrA	2a5mA
5rsaA	2e0oB
1ixxA	1ukmA
1qd0A	1i8kB
1qd0A	1jtoA
1h8xA	1j80B
1hz5A	1xcqL
1qd0A	1u0qA
1qd0A	1zvhA
1ixxA	1uexA
5rsaA	1ymnA
1fyrA	2h46E
1dksA	1dktB
1qlxA	1tqbA
3ezmA	1l5eA
4gcrA	1i5iA
1wwwX	2ifgA
4gcrA	1a45A
1fyrA	2h5kB
4icbA	1cb1A
1eydA	2eypA
1qlxA	1uw3A
1dksA	1buhB
1orcA	2orcA
4gcrA	1zirA
2ezmA	2z21A
1blbA	1e7nA
1cewI	1yvbI
1g96A	1r4cA
2ezmA	2rdkA
1fyrA	2aobB
1fyrA	2aobA
1blbA	1ytqA
1eydA	1sybA
1fyrA	2aoaA
1k04A	1ow6A
1blbA	2bb2A
1eydA	1kaaA
1bsrA	1j80B
1cunA	1u4qB
4gcrA	2v2uA
1eydA	2ey2A
1brnL	1govA
2ezmA	2z21B
1aojA	1i07A
1hz5A	1k52A
1eydA	1snoA
1cksA	1cksB
1eydA	2f0dA
3ezmA	1lomA
5rsaA	1a5pA
1eydA	1ii3A
1dksA	1dktA
1nloC	1avzC
4gcrA	1ammA
1sncA	2eyfA
5croA	2ovgA
1obpA	1g85A
1qlxA	1y16A
4icbA	1b1gA
1nloC	1y57A
1jmlA	1k51A
1obpA	1pboB
1f0vA	1sscA
1sjvA	2bdnH
5croA	2cw1A
1yvsA	1rdsA
1cksA	1qb3C
1wwcA	2ywyA
1eydA	2sobA
1wwaX	2i26P
1wwcA	2dkuA
1nmcA	1w8oA
1brnL	1birA
1hulA	1fziA
1mupA	1y0gA
4icbA	2roaA
1lmkA	1ncwL
1nmcA	2batA
2spcA	2ficB
1nqbA	2ap2B
1k04A	1fziA
1a5pA	1pu3A
1obpA	1bh3A
1qlxA	1i17A
1jmlA	2ap1A
1wwwX	1fhgA
1hz5A	2igdA
1nqbA	1xgyL
2spcA	1ezjA
1nqbA	1flrL
1nqbA	1f58L
1wu3I	2hymB
1wwwX	2e27L
4gcrA	2dadA
1obpA	2qm9B
1cewI	2bo9B
2ezmA	1rl6A
1wwwX	2dm3A
2spcA	1quuA
1qlxA	2fhhH
1lmkA	2z92B
4icbA	2pq3A
1wu3I	1m4rB
1ilkA	2yw6A
1dz3A	2nshA
1k3sA	1ry9A
1wwwX	1hsbA
1lmkA	1sy6L
1msbA	1tdqB
4icbA	1f70A
1cewI	1wnhA
1wwwX	1tjgL
1wwwX	1g1cA
2spcA	1zvzA
1hulA	1ykuA
2spcA	1hciA
1nqbA	1mqkL
1yvsA	1swfB
1wwbX	1pl3A
2spcA	1i49A
1nloC	2ebpA
1obpA	2qo4A
1nmcA	1nmaN
1msbA	3bc7C
1nmcA	1eutA
1ilkA	1vlkA
1nloC	1x6bA
1dz3A	1jmvA
2spcA	1jsdB
1obpA	1mpfA
1yvsA	1eutA
1k04A	1rx0A
1lmkA	1zeaL
2spcA	1svfA
1fynA	2ckkA
1yvsA	1w0pA
1k04A	1qx1A
1mupA	2q39B
1yvsA	2bzdA
1hz5A	3c6tA
1msbA	1byfA
1fynA	1x6bA
1lmkA	1oauH
1wwwX	2eo9A
1yvsA	2berA
1dz3A	1i2cA
1nmcA	2bzdC
1nqbA	2dquL
1k3eA	2faoA
1griA	2dnuA
4icbA	2qacA
1qlxA	1q5qH
1qmpA	2nt3A
1nmcA	1ivdA
5rsaA	1z5fA
1hngA	2e5eA
1pv3A	1m56C
1hz5A	1zzkA
1nmcA	2ht5A
1brnL	4hohA
1wwwX	1u2hA
1lmkA	1dsfL
1nmcA	1v0zA
1brnL	1trpA
2spcA	1l8dA
2spcA	1cunA
1nloC	2eyxA
4icbA	2amiA
1nqbA	1mjuL
1k3sA	2e54A
1blbA	1dslA
4icbA	2psrA
1ixxA	1j34B
1a5pA	1b1eA
1mupA	1bj7A
5rsaA	2bwlA
4icbA	1h4bA
1brnL	1uciA
4icbA	1irjD
1ixxA	1jwiB
4icbA	1wrkB
2ezmA	2jzkA
1qmpA	1krwA
1msbA	2rieA
1a5pA	1yv7A
4gcrA	1bd7A
1fynA	1h3hA
1qd0A	1qnzH
1a5pA	1k5aA
1qmpA	2a9oA
1hngA	1gyaA
1wwwX	2yr3A
1fynA	2semB
4icbA	2colB
1blbA	2dadA
1blbA	1gamA
1griA	1p13A
1blbA	1ha4A
1mupA	1dzkA
1sjvA	2h3nC
1mupA	1ew3A
1a5pA	1m58A
1ixxA	1v4lB
1griA	1rjaA
1blbA	1a7hA
5croA	3bd1A
5rsaA	1gv7A
1qmpA	1a2oA
1a5pA	1gv7A
1a5pA	1un5A
1cunA	1u5pA
1fynA	1jo8A
1qmpA	1j56A
1qd0A	1a5fL
5rsaA	1rraA
1fynA	4hckA
1griA	1semA
1hz5A	1mhhE
1ixxA	1iodA
1ixxA	1uosA
1griA	2a37A
1a2wA	1h8xA
1qd0A	1lo4H
1msbA	1hupA
5rsaA	2q4gX
1mupA	2a2uA
4gcrA	1zwmA
1msbA	1kza1
1h8xA	1rbdA
1griA	1r1pB
1hngA	2druA
1sncA	2f3vA
5rsaA	2k11A
4icbA	1qx2A
1qlxA	2jomA
1sncA	2oeoA
1bsrA	11bgA
1eydA	1ihzA
1qlxA	1b10A
4gcrA	2jdfA
1dksA	2astC
1mupA	1df3A
4gcrA	1elpA
4gcrA	1h4aX
4gcrA	2jdgA
1qd0A	1op9A
5rsaA	2aasA
5croA	1d1lA
1eydA	2pqeA
1obpA	1gt3A
1bsrA	1rbdA
1a5pA	1a5qA
2ezmA	2rdkB
1hz5A	1kh0A
1obpA	1gt1A
1js0A	1srnA
1a5pA	1qwqA
1hz5A	1hz6B
1eydA	1kabA
1qlxA	1hjmA
4gcrA	1hk0X
2ezmA	2pysB
1a2wA	1rbdA
1griA	1fhsA
5rsaA	2nuiA
5rsaA	1qwqA
1msbA	1yttA
5croA	2a63A
1cewI	1a90A
4icbA	1d1oA
1pv3A	1k40A
1hngA	1t6wA
1js0A	1sscA
1brnL	2rbiA
1f0vA	1srnA
1ixxA	1j34A
5rsaA	1izpA
1qlxA	1y2sA
1bsrA	1y92B
1fynA	1y57A
1a2wA	1j80B
2gmfA	1csgA
1bsrA	3bcoA
1orcA	1d1mB
1bsrA	1y94A
1brnL	1a2pA
1cunA	1u4qA
5croA	2ecsA
1wu3I	1ilkA
1wwbX	2aw2A
1wwaX	2dm2A
1obpA	1cj5A
1wwbX	1d7cA
1dz3A	1q6qB
2c5jA	2spcA
2c5jA	1wdzA
2c5jA	1u5pA
2c5jA	1ciiA
2c5jA	1no4C
2c5jA	1qu7B
2c5jA	1quuA
2c5jA	1i49A
2c5jA	2ahmH
2c5jA	2b5uA
2c5jA	1cunA
2c5jA	1t2kD
2c5jA	2ficB
2c5jA	2c5jB
1lgqA	1j4kA
1lgqA	1lgpA
2axwA	1ut2H
2axwA	2cnzA
2axwA	2co6A
2axwA	1ut1A
2axwA	2bcmC
2axwA	1ut1B
2axwA	1ut2B
2axwA	2co2A
2c5jA	1mi7R
1wwcA	1he7A
1oy0A	3b8iA
2dm3A	1he7A
2yr3A	1he7A
2igdA	1k51A
2cw1A	1d1lA
2cw1A	2ecsA
Non-homologs
1cewI	1f2oA
1wwcA	1ijgK
1fynA	1z7qV
1hngA	2g1jA
1eydA	2czcA
1hz5A	2g9wA
1wwcA	1sghA
1wwbX	2hld1
1obpA	1puiA
1f0vA	2r8cG
1aojA	1i94P
1hulA	2i2vF
1nqbA	1jd0A
1yvsA	1c4qB
4gcrA	1pzvA
1mupA	1p7lD
1hulA	2dp3A
1obpA	3cbiD
1aojA	2nvzA
1js0A	1v0yA
1obpA	1n0hA
1sjvA	3bwbB
1lmkA	1hugA
1cewI	1sxnB
1js0A	1zptA
1mupA	2dweA
1blbA	2b1fD
1i4mA	1gz0D
1msbA	1hnxG
1k3eA	1w2bJ
1ht9A	1jjkH
2spcA	2nr2A
4icbA	2ecyA
1fynA	2j1gA
1dz3A	1x1jA
1jmlA	2nymE
1ddtA	2i2v0
1nmcA	2v02A
5rsaA	1r15F
1dksA	1kflB
1ilkA	1d1kB
1sncA	2j5gC
1orcA	1mnfK
1yvsA	1t6pD
1wwbX	1m9xD
1hz5A	2bcdA
1wwaX	1k0yC
1cunA	2fx8J
4icbA	2o6sB
1wu3I	1b5sE
1i4mA	2gc4N
1g96A	2os7F
1f0vA	1u2mC
1cksA	1e5xA
1mdtA	1geqB
1nqbA	1df5A
1wu3I	2gc4K
1mupA	1io3A
1orcA	1gruD
1fynA	1kpfA
1cksA	1crbA
1ilkA	2fiaA
1dz3A	1jogC
1qmpA	1ibwF
1mdtA	1v8iA
1f0vA	1hvwA
1brnL	1zs8J
1cewI	1nq7A
1a2wA	1p6dA
1a5pA	1uxqA
1yvsA	2czjG
1ddtA	2v6tA
1jmlA	2oq0B
1nqbA	1aipD
1h8xA	2om1K
1ht9A	2b66Q
1jmlA	3dbyM
4gcrA	1xfuE
1a2wA	2a9iA
1i4mA	1dg6A
1cunA	1sjbC
1wwwX	1g4eA
1js0A	2pakB
1msbA	1iugB
1lmkA	2g1nA
1griA	1rkxC
1pv3A	2oboA
1ht9A	1gbzA
1g96A	2j3tA
1cksA	1p1uA
1wu3I	1d8mB
3ezmA	1rcxS
3ezmA	2om1Y
1cunA	1bglD
1a2wA	1hwnB
1msbA	2vqgF
1cewI	1y0lE
2ezmA	2vieA
1griA	1sztA
1nloC	2rglA
1bsrA	1hzyB
4icbA	1y4lA
1a5pA	2cv4F
1sjvA	2da2A
1griA	1cq1A
2ezmA	1yrkA
4icbA	1mqgA
1qmpA	3bfmA
1f0vA	2izzC
1cksA	2oi5A
1nmcA	1h5wA
1qlxA	1oo2D
1ixxA	2cmkA
4icbA	1r5dB
1fynA	2fy8D
1lmkA	1ychD
1nmcA	2hfuA
1msbA	2ikkA
1k04A	1e5kA
3ezmA	2bgkA
1obpA	1t3pA
1ddtA	1geqA
1wwcA	1u6iG
1sncA	1ee8A
5rsaA	2i85A
1nqbA	2i52D
1nloC	2jnfA
1orcA	1p0t4
1mupA	2j1yD
1qd0A	1tvzA
1ddtA	2fzgA
1nloC	2fyyB
1hngA	2ohlA
2gmfA	2r5kA
1i4mA	3cicB
1aojA	1e1sA
1nloC	2abjA
1pv3A	1ggkD
1fyrA	3cojA
1k3eA	1ti2A
2gmfA	1kffA
2spcA	1fwhB
1ddtA	1tnyL
1f0vA	2v6kB
1eydA	1v11B
1blbA	1is8L
1a2wA	1lwxA
1pv3A	1locG
1k3sA	1cfzD
1eydA	2r4fB
2ezmA	1o04F
1wwaX	3cytI
1brnL	1na0B
1qmpA	1pyaC
1lmkA	1dtvA
1dz3A	1c9bJ
1fyrA	1t5eI
1jmlA	1j0kA
1nqbA	2gm3D
1dksA	1qu7A
1sncA	1swwB
1g96A	1nzxD
5rsaA	1z7gC
1bsrA	1r1nE
1hngA	2bm8J
1eydA	2ov2P
1pv3A	1adxA
1ht9A	2bnwC
4gcrA	1lv8C
1js0A	3cceS
1nmcA	3bezD
1obpA	1rtoA
5croA	1wxxA
3ezmA	1vlhD
1nqbA	2qrvC
1griA	2ztaB
1cewI	1yv9A
1orcA	1nzwB
1dksA	1hdaC
1sncA	2jbxB
1wu3I	1omcA
1g96A	2b7qC
1aojA	1jquB
1sncA	1m5wB
1hulA	1at6A
1qd0A	2hqwA
1hulA	1r15D
1mdtA	2pt6C
2ezmA	2rlyW
1orcA	1igqD
1qlxA	1t0zB
5rsaA	2o98Q
1aojA	1g1oD
2gmfA	1cb1A
1wwwX	1vsaK
1wu3I	1oyiA
1fynA	2jj4D
3ezmA	1s2yB
1msbA	1c9tJ
2spcA	2h8fB
1g96A	2om1H
1fyrA	1kqnA
1k3eA	1ocyA
1fynA	2fxpC
1ixxA	1e2vA
1wwaX	2aa4A
1jmlA	1nhsA
5rsaA	1y7iA
1wu3I	1ahjB
1hz5A	1mcpL
1wwwX	1q7y2
1sndA	3cgdA
1sndA	3ccqJ
1ht9A	3bniA
1dksA	3pceC
1ddtA	2freA
1ilkA	2ih1B
1cewI	2a2lC
1mupA	2yr6B
1sndA	1w9fA
1hulA	1y55X
1jmlA	3cx5W
1wwaX	1bw8A
1qmpA	2djsA
1cunA	2ekcA
1k04A	3c5oD
1jmlA	1pjzA
1h8xA	2psnC
1nmcA	1nhcB
5croA	2hk8H
1dz3A	1dfwA
1sncA	1upuD
1bsrA	1fcmB
1obpA	1j2cA
1yvsA	2eayA
1wwcA	1jxcA
1ddtA	2qrbA
1js0A	1u1tE
1aojA	1n6eC
1jmlA	2idjC
1hz5A	1b4wA
1nloC	2nnnG
1pv3A	1v29B
1qlxA	1ccmA
2ezmA	1wuiS
1qd0A	2ux7A
1sndA	2fkfA
1cksA	1u5kA
2gmfA	1du0B
3ezmA	1nwgB
1qlxA	1ww5D
1cewI	1efpD
1nqbA	2iw9D
1k3sA	1oaxN
1brnL	2qr3A
1dz3A	1norA
1msbA	2edpA
1sncA	1frdA
1f0vA	1wapT
2spcA	2be5P
1wwcA	1ezrB
1hz5A	1outB
1cunA	1yl39
1hz5A	1xf9A
1k3eA	1ab7A
1fyrA	2f6lA
1a5pA	1pvvA
1k3sA	2nojD
1wwwX	1igvA
1k3sA	1zcnA
1ixxA	1lo3L
1nmcA	2ed2A
1cksA	1hqqB
1cunA	1u79D
2ezmA	1o05H
1dksA	2e4qC
1ixxA	3d0gB
1g96A	1u2eD
1ilkA	1ahwF
1dksA	1ha7H
1k3eA	2h8cB
1eydA	1tgjA
1ilkA	3cce1
1qmpA	1h2iU
3ezmA	1vadA
1ixxA	1wveC
5croA	3at1C
1i4mA	1hlsB
5croA	1ijiA
1wwbX	2vkaA
1wu3I	2ef7B
1ht9A	1lb8A
1qlxA	1yymH
1k3sA	1qx4A
1jmlA	1kf8A
1i4mA	7pazA
1wwcA	1wvtC
1dz3A	2c1fA
2spcA	2g47D
4icbA	1n4aA
1sjvA	1orrD
1a2wA	1tz2A
5croA	2qbaT
1js0A	2gn5A
1sndA	1gk8A
1sjvA	1salC
1qlxA	2qjtB
1nmcA	1y4qD
1wwbX	2qa9E
1blbA	1g2aC
3ezmA	2jj1H
1griA	1yj1C
1wwcA	2b37B
1eydA	3b35A
1sncA	1i5tA
1h8xA	1yl3P
1wwwX	1pe0B
1qd0A	2eybA
1k3sA	1ilpA
1nqbA	1i22C
1nloC	1gk8K
4icbA	1ocrS
1bsrA	1ezuA
1hz5A	1xldB
1griA	2ja8F
1hz5A	3bc3A
1k04A	1xufA
1f0vA	1kjoA
1brnL	1vadB
1sndA	2aelB
1cewI	9gaaA
1lmkA	2hg9L
1js0A	2ih3C
2gmfA	1we0H
1fynA	2h0iA
2gmfA	2pmdA
1bsrA	1jpoA
1mdtA	1h3nA
1f0vA	2rdyB
1qmpA	3b9wA
1dz3A	1wacA
1qlxA	2uylA
1f0vA	1mznE
4icbA	2q8nA
1k3sA	1uhiA
1ilkA	2allX
1fyrA	1xecA
1msbA	2uwhA
1wwwX	2nlpC
1wwaX	1bz0B
1cunA	2ff3A
1h8xA	1dabA
1lmkA	1s4dM
1eydA	3csyN
1orcA	2o5jE
1ilkA	1z7pA
1mupA	1x2aA
1fynA	2gbvJ
1wu3I	1xpoB
1ht9A	2bp8A
1yvsA	2zieA
1h8xA	1pceA
1k04A	3cc4J
1h8xA	1feaB
1blbA	1rfmB
1wwcA	2awiG
2ezmA	1zalD
1dksA	2j9iI
5croA	2favA
1pv3A	2qt6A
4gcrA	1qdvD
1g96A	2ed3A
1ixxA	1jadB
1hngA	1p9oA
1blbA	1nhcB
1dksA	2j5rC
1k04A	1g2cH
1cksA	1jy2Q
1sncA	3d0jA
5rsaA	1lgnE
1cksA	1dq8C
2ezmA	1eqqB
5rsaA	1xd3A
1nmcA	1hr0J
1mdtA	2j0hA
2gmfA	1rboE
1js0A	2cb4G
2spcA	1tnyK
1a5pA	2gyiA
1mdtA	2qdkD
4gcrA	2cb4G
1brnL	2a7kC
1cewI	1qbnA
1mdtA	4rlaB
1qmpA	2r6iB
1wwaX	3cucB
1sjvA	2fnkA
1wwaX	2hv2F
1dz3A	3crxA
1dksA	1k2wB
1msbA	3pckD
1ht9A	2j8pA
1g96A	1ej0A
1cunA	1odiE
1aojA	1wncF
1a2wA	2b9pH
2spcA	3d17D
1lmkA	2g5nA
4icbA	1vadA
1ilkA	1z54B
5croA	1p3aA
1pv3A	1a3yA
1nloC	1iihA
1pv3A	2fbwB
1ht9A	1j7pA
1wwbX	1kjoA
1nloC	2dy9B
1qd0A	2ad6B
1hngA	1q0fK
1a5pA	2dysO
5croA	2a79D
1ddtA	2ewcD
1brnL	2qxuB
2gmfA	1ybhA
1cksA	1toqC
1griA	1lwgA
1a5pA	1c2kA
1js0A	1jxzC
1griA	2axoA
1wwcA	2v8nA
2spcA	1fjgG
1i4mA	2en4A
1wu3I	1boiA
1aojA	1fzwE
4gcrA	1qmvI
1h8xA	1xifA
1nqbA	2hilC
1brnL	2guvC
2spcA	1efpA
1obpA	1yiaB
1hulA	2f0xH
1orcA	2o04A
1brnL	2b30B
1mdtA	4rntA
1a5pA	1rfzB
1a5pA	1t72B
1nloC	2qsrA
1k3eA	1uktA
1dz3A	2aroB
1aojA	2pbdV
1nqbA	1a30A
1griA	1gtvA
1hulA	1bw3A
1hngA	1ihiA
1eydA	1kfjB
2spcA	2hl7A
2gmfA	1r4qI
1bsrA	1w4cX
1bsrA	1fsaA
1k04A	1uv6A
1cewI	1ni7A
1obpA	2cg5A
1qd0A	1eoeA
1mupA	2b8vA
1wwcA	1b9dA
1qmpA	1yi7B
1wwbX	1o5qD
1wwbX	2op9A
2gmfA	2zf5O
1obpA	1hbbA
1jmlA	1m90W
1mupA	1fqxA
1yvsA	2ez7A
4gcrA	1ojhH
1msbA	2qg4A
5rsaA	3dmpC
1dz3A	2c41C
1k3eA	1lb2E
1cunA	2vb9B
1eydA	1jfgA
1h8xA	1pyaB
1qd0A	1serB
1orcA	2ok0L
5rsaA	1n2cA
1k3sA	2r5jL
1h8xA	2ankH
1a5pA	2h4uC
1fyrA	2i62D
1hngA	2r9xA
1pv3A	2eimB
1ddtA	1j89E
1hngA	1xxqC
1i4mA	2v07A
1qlxA	2gtdD
1wwaX	2dvyA
1lmkA	1gdwA
1hngA	1lq8G
1a2wA	2bt4A
1dksA	2eb7A
1qlxA	2ytkA
1yvsA	2mtaH
1blbA	3c05D
1blbA	8cgtA
1wwbX	3c39B
1k04A	2i2t1
1aojA	2blcA
3ezmA	1tueM
1k3sA	1wa9A
1yvsA	2cjrH
1a5pA	1k6yA
1qd0A	2qbeU
1qd0A	2v89A
5croA	2eqsA
1ixxA	1g5bB
1sjvA	1eqqB
1a2wA	2bs4A
1mupA	3behD
1qlxA	1z0fA
1obpA	1bq9A
1g96A	1b2uF
1wwbX	2bpeB
1wwbX	1nzxD
1ht9A	1lnmA
1ixxA	2g3nD
5rsaA	1ye1D
1k04A	1yx1B
1mdtA	3d46B
2ezmA	2p4nA
1h8xA	5jdwA
1hulA	3b5qB
1ddtA	1kbqB
1bsrA	1y2dB
1nmcA	2vxwD
1fyrA	2e76E
1mdtA	2za3A
1js0A	2dvmD
4icbA	1z6bE
1f0vA	2dfvB
3ezmA	1ht2F
1wwaX	1z5uB
1hz5A	1z6sB
1hz5A	1eweC
1sndA	1swaD
1wwwX	2r2vC
4gcrA	1m73E
1k3eA	1ul1Y
1sjvA	1yidA
1sndA	2v0fA
1msbA	1ve9B
1ilkA	1o00G
1ixxA	2op1A
1brnL	2hkoA
1k04A	2mcpH
1sjvA	2nl9B
1i4mA	1dxeA
1bsrA	1wlzC
1brnL	2j032
1a2wA	2dw7A
1wwwX	2p9jB
1blbA	2v6xB
1orcA	1u2mC
1g96A	2g6tB
1eydA	2z4eF
1k04A	1ghqB
1fyrA	1ow6C
1hulA	1vbfD
1lmkA	1pw2A
1wwaX	2bwpB
1k3eA	1i48A
1cksA	1s4eG
1qmpA	1vd8A
1mupA	1zs6A
4gcrA	2jmnA
1griA	1eluA
1orcA	2fleB
2ezmA	1k92A
1sjvA	2v48B
1cunA	1gykC
1i4mA	2kceB
1blbA	2ou5A
1ixxA	1pkdC
1wwwX	2yw7A
1nmcA	1s0pB
1sndA	2p4jB
4gcrA	2erlA
1lmkA	2hmqB
1sndA	1f0nA
1k3sA	1rlbB
1yvsA	1e9xA
1blbA	2aplA
1a2wA	2p4zB
1sjvA	1h4oD
1pv3A	1jj2I
1qmpA	2htbB
1ilkA	1ey2A
1k3eA	1d2rE
1fyrA	3bpuA
1hngA	2rdaD
1wwwX	2g5xA
1nloC	1dubD
1fynA	1lk7C
1hulA	1hllA
1yvsA	1z56G
1wu3I	1yd2A
1fynA	2v63K
1fyrA	1hg1D
5croA	2zjrL
1qd0A	2fvpA
1bsrA	1rb8F
1sncA	1kljL
2c5jA	1hcfX
2c5jA	2popD
2c5jA	1aaqA
2c5jA	1vnsA
2c5jA	1rzoB
2c5jA	2p1wA
2c5jA	3b9tD
2c5jA	2h5lE
2c5jA	1e2dA
2c5jA	1gulA
1lgqA	2ga6U
1lgqA	1ywgO
1lgqA	1rmqA
1lgqA	2r9gP
1lgqA	1cx8H
1lgqA	1f33B
1lgqA	1ecbB
1lgqA	2vhdA
1lgqA	1wdcA
1lgqA	3c3oA
2axwA	1uvpA
2axwA	1p18A
2axwA	1tjpA
2axwA	1yhrB
2axwA	2asvA
2axwA	1oepA
2axwA	1scdA
2axwA	1ucjA
2axwA	1h74C
2axwA	1xe3F
