# Supplementary material for: Detection and Alignment of 3D Domain Swapping Proteins Using Angle-Distance Image-Based Secondary Structural Matching Techniques
Source: PLoS One. 2010 Oct 14;5(10):e13361. doi: 10.1371/journal.pone.0013361 (PMC2955075; doi:10.1371/journal.pone.0013361)
Supplement: Dataset S2 — PDB entry list for the Dataset M. A list of the PDB entries of the protein pairs constituting sub-datasets Mds, Mch and Mnh. (0.24 MB XLS) [file pone.0013361.s012.xls]

## Sheet: Dataset M
DS-related homologs
1vjqA	2i9sA
2d8dA	2gtvX
2d8dA	1q6aA
1wz3A	1gnuA
1wz3A	1eo6A
1wz3A	2r2qA
1wz3A	1l7yA
1wz3A	1lm8B
1wz3A	2io1B
1wz3A	2dziA
1wz3A	1wjuA
1wz3A	1wx7A
1wz3A	1se9A
1wz3A	1wj4A
1wz3A	1yqbA
1wz3A	1euvB
1wz3A	1wh3A
1wz3A	1m94A
1wz3A	1z2mA
1wz3A	1wxsA
1wz3A	2gbjA
1wz3A	1we6A
1wz3A	2ojrA
1wz3A	1t0yA
1wz3A	2gbkA
1wz3A	2jxxA
1wz3A	1sifA
1wz3A	1ud7A
1wz3A	2dzmA
1wz3A	1wx9A
1wz3A	1wj6A
1wz3A	1p0rA
1wz3A	2fazA
1wz3A	2nptA
1wz3A	1raxA
1wz3A	2cu1A
1wz3A	1u4aA
1wz3A	1c3tA
1wz3A	2jwzA
1wz3A	2byfA
1wz3A	2jrhA
1wz3A	2bpsA
1wz3A	1lfdA
1wz3A	1wmhB
1wz3A	2al3A
1wz3A	1v6eA
1wz3A	2cs4A
1wz3A	1vd2A
1zvnA	2omwB
2oyaA	2oy3A
2oyaA	1by2A
1v9yA	2pd7A
1v9yA	1f98A
1v9yA	1d7eA
2pfsA	1jmvA
2qntA	2r6uA
2qntA	2qh0A
2rbbA	2r6uA
2rbbA	2qh0A
2p7oA	2r6uA
2p7oA	2qh0A
2f5gA	2fyxA
2pa7A	1cauA
2pa7A	1znpA
2pa7A	1lr5A
1s60A	2i79A
1s60A	1wwzA
1s60A	2cnmA
1s60A	1wk4A
1s60A	1gheA
1s60A	1yvkA
1s60A	1u6mA
1s60A	2r7hA
1s60A	1yr0A
1s60A	2fiaA
1s60A	1cm0B
1s60A	1mk4A
1s60A	1z4rA
1s60A	2reeA
1s60A	1s7fA
1s60A	1m1dA
1s60A	1yvoA
1s60A	2ob0A
1s60A	2vi7A
1s60A	1q2yA
1s60A	1yk3A
1s60A	1yghA
1s60A	2bswA
1s60A	2pc1A
1s60A	2q7bA
1s60A	2fiwA
1s60A	2k5tA
1s60A	3d3sA
1s60A	2pr8A
1s60A	2fl4A
1s60A	1b6bA
1s60A	2pr1A
1s60A	1xebA
1s60A	2fckA
1tiyA	2g84A
1tiyA	1wwrA
1tiyA	2b3jA
1tiyA	2nx8A
1tiyA	1z3aA
2p1jA	1j53A
2p1jA	2iocB
2p1jA	2d5rA
2p1jA	2p51A
2p1jA	1wljA
2p1jA	2gbzA
2jevA	1yreA
1vguA	1gq9A
1vguA	2pa4A
1vguA	2cu2A
1vguA	2e3dA
1vguA	1h5rA
1vguA	1iimA
1vguA	1lvwA
1vguA	1fxoA
2c49A	1dgmA
2c49A	1bx4A
1h1cA	2qlrA
1b6bA	1y9wA
1cauA	1dzrA
1cauA	1j3rB
1cauA	1lr5B
1cauA	1x7nA
1cauA	2ixkA
1cauA	2pakB
1cauA	2pamA
1cm0B	1m44A
1cm0B	1ne9A
1cm0B	1s3zB
1cm0B	1s5kA
1cm0B	1xe4A
1cm0B	1xf8A
1cm0B	2vbqB
1d7eA	1p97A
1d7eA	1s67L
1d7eA	1s67U
1d7eA	1v9zA
1d7eA	1vb6A
1d7eA	2gj3A
1d7eA	2gj3B
1dgmA	2c4eA
1dgmA	2pkkA
1dmzA	1g3gA
1dmzA	2cswA
1dmzA	2jqiA
1dmzA	2jqjA
1eo6A	1uh6A
1f98A	1s67L
1f98A	1s67U
1f98A	1v9zA
1f98A	1vb6A
1gheA	1qsrA
1gq9A	1qwjA
1h1cA	1e5eB
1h5rA	1on8A
1lr5A	1dgwA
1lr5A	1dzrA
1lr5A	1ep0A
1lr5A	1nxmA
1lr5A	1wa4A
1lr5A	2ixlA
1lr5A	2ixlB
1lr5A	2ixlC
1lr5A	2pa7B
1lr5A	2paeA
1lr5A	2paeB
1lr5A	2pakA
1lr5A	2pakB
1lr5A	2pamA
1lr5A	2pamB
1m1dA	1i1dD
1m1dA	1mk4A
1m1dA	1qsmA
1m1dA	1qsmB
1m1dA	1qsmD
1m1dA	1s3zB
1m1dA	1s5kA
1m1dA	1ufhA
1m1dA	1ufhB
1m1dA	1vkcA
1m1dA	2vxkA
1mk4A	1s3zB
1mk4A	1s5kA
1mk4A	1ufhA
1mk4A	1ufhB
1mk4A	1z4eA
1mk4A	2d4pA
1mk4A	2g3tA
1mk4A	2jevA
1mk4A	2vbqA
1mk4A	2vbqB
1q2yA	1s3zB
1q2yA	2o28A
1q2yA	2vbqB
1q2yA	2vxkA
1s60A	1b87A
1s60A	1bo4B
1s60A	1kuxA
1s60A	1l0cA
1s60A	1n71A
1s60A	1n71B
1s60A	1q2dA
1s60A	1s7nA
1s60A	1s7nC
1s60A	1s7nD
1s60A	1wwzB
1s60A	1y9wA
1s60A	1yx0A
1s60A	2cntA
1s60A	2j8mA
1s60A	2j8mB
1s60A	2j8nA
1s60A	2jdcA
1s60A	2z0zA
1s60A	5gcnA
1s7fA	2f5iA
1s7fA	2fe7B
1s7fA	2g3tA
1s7fA	2g3tB
1s7fA	2jevA
1tiyA	1p6oB
1tiyA	1uaqA
1tiyA	1ysdA
1tiyA	2a8nA
1tiyA	2b3jD
1tiyA	2b3zD
1tiyA	2g84B
1tiyA	2hvvA
1u6mA	1vkcA
1u6mA	2d4pA
1u6mA	2f5iA
1u6mA	2g3tB
1u6mA	2jevA
1v9yA	1f9iA
1v9yA	1gsvA
1v9yA	1gswA
1v9yA	1gsxA
1v9yA	1mzuB
1v9yA	1ot6A
1v9yA	1uguA
1v9yA	2d01A
1v9yA	2qj7A
1v9yA	3phyA
1wk4A	1s3zB
1wk4A	1ufhA
1wk4A	2d4pA
1wk4A	2f5iA
1wk4A	2fe7B
1wk4A	2g3tA
1wk4A	2g3tB
1wk4A	2jevA
1wk4A	2vbqA
1wk4A	2vbqB
1wwrA	1wkqB
1wwrA	3b8fC
1wwzA	1qsmA
1wwzA	1qsmB
1wwzA	1qsmD
1wwzA	1s3zB
1wwzA	1z4eA
1wwzA	2g3tA
1wx7A	1wx8A
1yghA	1i1dD
1yghA	1s3zB
1yghA	1s5kA
1yghA	1ufhA
1yghA	1ufhB
1yghA	2d4pA
1yghA	2f5iA
1yghA	2g3tA
1yghA	2g3tB
1yghA	2o28B
1yghA	2vbqB
1yghA	2vxkA
1yk3A	1s3zB
1yk3A	1s5kA
1yk3A	2vbqB
1yr0A	1s3zB
1yr0A	1s5kA
1yr0A	1z4eA
1yr0A	2f5iA
1yr0A	2g3tA
1yr0A	2g3tB
1yr0A	2vbqA
1yr0A	2vxkA
1yvoA	1ne9A
1yvoA	1z4eA
1yvoA	2f5iA
1yvoA	2fe7B
1yvoA	2g3tB
1yvoA	2jevA
1z3aA	1wkqB
1z4rA	1qsmD
1znpA	1dzrA
1znpA	1ep0A
1znpA	1nxmA
1znpA	1pm7A
1znpA	1wa4A
1znpA	2c0zA
1znpA	2ixcA
1znpA	2ixhA
1znpA	2ixlA
1znpA	2ixlC
1znpA	2paeB
1zvnA	2h7wA
2b3jA	1wkqA
2bswA	1vkcA
2bswA	2vbqA
2bswA	2vbqB
2c49A	2a9yA
2c49A	2i6bB
2cnmA	1s3zB
2cnmA	2vbqA
2cswA	1j4kA
2cu2A	1vpaA
2cu2A	1vpaB
2cu2A	1vztA
2cu2A	2vs3A
2e3dA	1iniA
2e3dA	1vpaA
2f5gA	1x0pE
2fckA	2fe7B
2fckA	2g3tA
2fckA	2jevA
2fiaA	1ufhB
2fl4A	1qsmD
2fl4A	1ufhA
2fl4A	1ufhB
2fl4A	1vkcA
2fl4A	1z4eA
2fyxA	2a6mA
2fyxA	2ec2A
2fyxA	2vhgA
2fyxA	2vihA
2fyxA	2vihB
2fyxA	2vjvA
2g84A	1wkqA
2gbzA	2p1jB
2gtvX	1ecmA
2gtvX	1ecmB
2gtvX	2h9dD
2i79A	2fe7B
2i9sA	2acyA
2jevA	1wwzB
2jevA	2j8mB
2jevA	2j8nA
2ob0A	1s3zB
2ob0A	1s5kA
2ob0A	2vbqA
2pa4A	1i52A
2pa7A	1j3qA
2pa7A	1j3rB
2pa7A	1qxrA
2pa7A	1zvfA
2pa7A	2b5hA
2pa7A	2gc1A
2pc1A	1s3zB
2pc1A	2d4pA
2pc1A	2vbqA
2pd7A	2gj3B
2pd7A	2z6cA
2pieA	1j4kA
2pr1A	1qsmA
2pr1A	1qsmB
2pr1A	1qsmD
2pr1A	1s3zB
2pr1A	1s5kA
2pr1A	1ufhA
2pr1A	1z4eA
2pr1A	2f5iA
2pr1A	2g3tA
2pr1A	2jevA
2pr1A	2o28A
2pr1A	2o28B
2pr1A	2vbqB
2pr1A	2vxkA
2pr8A	1ufhA
2pr8A	1vkcA
2pr8A	2vbqA
2qlrA	1ahxA
2qlrA	1aiaA
2qlrA	1arhA
2qlrA	1ariA
2qlrA	1arsA
2qlrA	1asfA
2qlrA	1b5oA
2qlrA	1bkgA
2qlrA	1d7uA
2qlrA	1dtyA
2qlrA	1g4vA
2qlrA	1g4xA
2qlrA	1g7wA
2qlrA	1g7xA
2qlrA	1gc3A
2qlrA	1gdeA
2qlrA	1ijiA
2qlrA	1ix6A
2qlrA	1ix8A
2qlrA	1j32A
2qlrA	1mlyB
2qlrA	1o4sA
2qlrA	1qirA
2qlrA	1s07A
2qlrA	1spaA
2qlrA	1uu1C
2qlrA	1uu2A
2qlrA	1v2fB
2qlrA	1wstA
2qlrA	1x0mA
2qlrA	1yaaA
2qlrA	1yooA
2qlrA	2bwoB
2qlrA	2bwoD
2qlrA	2bwpA
2qlrA	2bwpB
2qlrA	2d5yA
2qlrA	2d61A
2qlrA	2d64A
2qlrA	2d66A
2qlrA	2douA
2qlrA	2douB
2qlrA	2e54A
2qlrA	2egyA
2qlrA	2egyB
2qlrA	2egyC
2qlrA	2egyD
2qlrA	2f8jA
2qlrA	2pb0B
2qlrA	2z1yB
2qlrA	2zc0A
2qlrA	3aatA
2qlrA	3tatA
2qlrA	7aatA
2r7hA	1s3zB
2r7hA	1s5kA
2r7hA	1ufhA
2r7hA	1ufhB
2r7hA	2fe7B
2r7hA	2vbqA
2r7hA	2vbqB
2rbbA	1jc5A
2rbbA	1jc5D
2rbbA	1jc5F
2vi7A	1qsmD
2vi7A	1s5kA
2vi7A	2fe7B
2vi7A	2g3tA
2vi7A	2vxkA
1wwrA	3b8fB
1gheA	1qsmD
Common homologs
2cu1A	1vd2A
1gnuA	1wm2A
1zvnA	1zxqA
1jmvA	2qq1B
1yvoA	1s7nD
2i9sA	2g0jD
2nptA	1wmhA
2p7oA	1ewjA
2g1lA	2pieA
1c3tA	2iy0B
2gbkA	1ttnA
1s60A	1qsmD
1q2yA	2jdcA
2ojrA	1gc7A
2fyxA	2zogA
1iimA	1x7hB
1lvwA	1fxjA
1mk4A	1bo4A
1wj6A	2d2qB
2cu2A	2phjA
1vd2A	2d10B
1xebA	2cntA
2jrhA	2bkfA
1gheA	1iykA
1znpA	2uy9A
1hx1B	1wqfA
2jrhA	1wywB
2c5iT	1ow8C
1wwzA	2jdcA
1jmvA	1ix8A
2pr8A	1xe4A
2c49A	2q1wA
1gxcA	1g6gA
1gxcA	2oy8A
2jwzA	2iydB
2fyxA	1sqbB
2c5iT	1ktmA
1b6bA	5gcnA
2gbjA	1fm0D
1eo6A	1p3qU
1h1cA	1spaA
2q7bA	1b6bA
1wj6A	1q1oA
1wljA	2rhkA
1v6eA	1rrbA
2jrhA	1wmhA
1hx1B	2ibpA
2oy3A	1o5eL
2fazA	2bwfA
1gxcA	1yjmA
2i79A	1dxkA
1p0rA	1j8cA
2ob0A	2j8mA
2io1B	1wxmA
2jmhA	2bkoA
2jevA	1ne9A
1t0yA	2jt4B
2jmhA	1yhlA
1cauA	1cauB
2fiwA	1iicA
1wx9A	1mg8A
1iimA	2oi5B
1bx4A	2fv7A
1znpA	1c8fA
2qh0A	1jc5A
1vd2A	1tz1A
2omwB	1cloH
2fazA	1p98A
2d5rA	2gbzA
2dzmA	2ojrA
2fyxA	2iutA
1lm8B	2bkfA
1z4rA	1m44A
1yvoA	1xe4A
2rbbA	2c21A
1gxcA	2cswA
2p51A	2guiA
1wjuA	1zkhA
2fiwA	1yx0A
2pc1A	1wwzA
2r7hA	2cntA
2gbzA	2d5rA
1z2mA	1wmhA
2k5tA	1z4rA
2pfsA	2yy5B
2qlrA	2fkmX
1wk4A	1s7nC
2q7bA	1yghA
1v6eA	2d10B
2pa4A	2j4jF
1lr5A	1vj2A
2pa4A	1g97A
1vd2A	1wx7A
2fiwA	1bo4A
2fvnA	1a8jL
1jmvA	1sd5A
1lr5A	1v70A
1se9A	1ud7A
1mk4A	1s7nA
1lvwA	1hv9B
2i79A	2j8mA
1vguA	1qwjA
2p7oA	2ehzA
2jmhA	2cf7B
2nptA	2bkfA
1yj5C	2pieA
1q2yA	1s7nD
1vd2A	1a5rA
2gbjA	2d10B
2k5tA	1s7nA
2reeA	1b6bA
1zvnA	1hkfA
1wj4A	2jt4B
3d3sA	2i00C
1gxcA	1yjmB
1l7yA	2d07B
1wlnA	1g6gA
1v6eA	2gbkD
2pfsA	2fukA
1yk3A	1q2yA
1wwzA	1z9uB
2qh0A	1v58A
2jpeA	2ff4A
2cu2A	1wo8B
2d8dA	1yfdA
1cm0B	1iicA
2fyxA	2r9lB
1u6mA	1cm0A
1eo6A	1l7yA
2brfA	2g1lA
2omwB	1jv5B
2bpsA	2incC
2bswA	2fiaA
2k5tA	1wwzA
1sifA	2juoA
2cnmA	1ne9A
1j53A	2gbzA
2bpsA	1t0rC
2jwzA	2g4dB
2pfsA	1r6xA
1yreA	1wwzA
1wj4A	2d07B
1bx4A	1td2A
1wmhB	2bkfA
1wjuA	2gbkC
1l7yA	2zccC
2gbkA	2z0dB
1q2yA	2k5tA
2ojrA	2yvcB
2qh0A	1jc5F
2c5iT	2e2aA
2pr8A	2reeA
2r2qA	1ud7A
1yr0A	1mk4A
2d5rA	2guiA
1sifA	1kotA
1dmzA	1gxcA
2ojrA	1wjnA
2i79A	2p0wA
1se9A	1wy8A
2pa7A	2c0zA
1ud7A	1euvB
2jmhA	1wcrA
2pfsA	1esjA
1p0rA	1bt0A
2io1B	2bkrB
2k5tA	2cntA
1s60A	1ebdA
1mk4A	2reeA
2dzmA	2fazA
1euvB	2bweS
1yvoA	2hqyB
1mk4A	2hqyA
1euvB	1ud7A
2d8dA	2qbvA
1yvkA	2cntA
1xebA	1yreB
1c3tA	1wxmA
2brfA	2cswA
1t0yA	1wm2A
1u4aA	1rrbA
2pc1A	2jdcA
1yreA	1s7nA
1cauA	2et1A
2jevA	1jjtB
1we6A	2awtA
1lr5A	2rdqA
2gbjA	1zud2
1sifA	1m94A
1z2mA	1wiaA
1v6eA	1s1qB
2c5iT	1tu7A
2q7bA	2hqyB
1yghA	1bo4A
2rbbA	1qipA
1m94A	1wm3A
2jmhA	1g73A
2ob0A	2evnA
2reeA	1yk3C
1dmzA	2fezA
2cnmA	2g37A
1vguA	2r5wB
2p7oA	1twuA
1c3tA	2io2B
1gnuA	2pe6B
1wljA	2igiB
1vguA	2e6cC
1m94A	1bt0A
1we6A	2bwfA
2r2qA	1wywB
1u4aA	1z2mA
1znpA	1pm4A
2e3dA	1g8fA
1p0rA	1wm3A
2gbjA	1klvA
2dzmA	1v6eA
1v9yA	1p97A
2jwzA	1p0rA
2i79A	1iicA
2fiaA	1yreA
2pc1A	1bo4A
2dzmA	2gbkC
1xebA	1yk3D
2fyxA	2d3aA
1iimA	2v0jA
1wj4A	2jwzA
2fazA	1iyfA
1we6A	2d07B
2gtvX	1suyA
2dzmA	2d07B
2i9sA	3hvtA
2g1lA	2q7aA
1r21A	1wlnA
1wx7A	2dziA
1se9A	1kjtA
2bswA	2cntA
1xebA	2ft0A
1u4aA	1nddB
2al3A	2zcbB
2vi7A	1nfjA
1we6A	1wm2A
1znpA	3bmvA
1cauA	1zz8A
2qh0A	1e0sA
1fxoA	1jylA
1gxcA	2g1lA
2r7hA	1q2dA
2gtvX	1we3G
2jevA	2i00C
2f5gA	2h4tB
2reeA	2hqyB
2i9sA	1qe1A
1q2yA	2fiaA
1u6mA	1n71A
2bpsA	2he7A
2pd7A	2hv1A
1iimA	1u7pA
2f5gA	2iutA
2fl4A	1cg2A
1u4aA	2zjdA
1wj4A	2iy1B
1wmhB	1vd2A
1wxsA	2hj8A
2pr1A	2i79E
1b6bA	1qsrA
2fiwA	1b6bA
1we6A	1p0rA
2pr8A	1bo4A
1vguA	3bulA
2fyxA	2jejA
1sifA	1guaB
1gheA	2i79E
2jmhA	1sg2C
2ob0A	1z9uB
1fxoA	2bo4A
1m1dA	1yk3D
1yk3A	1wwzB
2jxxA	1h4rA
2k5tA	1yghA
1b6bA	1yreC
1lfdA	2gbkC
2pr8A	2dptB
1bx4A	2dfdA
1yr0A	2i79E
2cswA	2ff4A
1cauA	1o4tA
1s60A	1vkcA
2jevA	2vxkA
1lvwA	1h7eA
2fiaA	1q2yA
1j53A	2igiA
3d3sA	1z4eA
2jmhA	2fkzA
1gheA	1ne9A
1s60A	1z4eA
2r7hA	2jdcA
1raxA	2yvcC
1we6A	2fazB
3d3sA	1q2yA
2qlrA	1pg8A
1wk4A	2pr1A
1dmzA	2jpeA
1wk4A	2jdcA
2gtvX	2mgeA
2gtvX	2gnvA
1yr0A	2fiaB
2dzmA	1v5oA
2fyxA	2bw7C
2qlrA	1ibjA
2fiaA	5gcnA
1u6mA	2vxkA
1iimA	1e6wD
2pa4A	1hm9A
2r7hA	2j8mB
1c3tA	1klvA
2cnmA	1q2yA
1bx4A	2v78A
1p0rA	1we7A
1gq9A	2e8bA
1vd2A	1t3qA
1s7fA	2pr8A
2fckA	1yghA
2k5tA	2hqyA
1t0yA	1wmhA
2fiwA	2cntA
2omwB	2h7wA
1lvfA	1kqfC
2jmhA	2dnxA
2r7hA	1cm0B
2ob0A	2fiaA
2cu2A	1hjlA
2bpsA	2d07B
2fvnA	1ut2B
1ujxA	1j4kA
2vi7A	1n71B
2ojrA	2z0eB
2r6uA	1f1vA
2reeA	1z4rA
1vd2A	2d11A
1h1cA	2r5eA
2fiwA	1mj9A
1z4rA	1wwzA
1cauA	1dgrY
1wmhB	1lm8B
2i9sA	2hfoG
2rbbA	2fcaB
2ob0A	1vkcA
1wxsA	2bkrB
2pr8A	1m1dA
2fiaA	1iicA
2i9sA	1qneB
2qlrA	2g37B
1wwzA	2j8nA
1dgmA	1lhpB
1wk4A	1n71B
1lvwA	1gqcA
1vd2A	2c9wB
1yk3A	1wwzA
1jmvA	1o94E
2g1lA	1g6gA
1v6eA	2he7A
1xebA	2jdcA
1yghA	2pr8A
2eh0A	2affA
2pr8A	1z4rA
1t0yA	1h8cA
1v6eA	2bwfA
2fl4A	1mj9A
1s7fA	2j8mA
3d3sA	2cntA
1s60A	1xe4A
2pr8A	1s7nA
1wk4A	2o28A
2nx8A	2o20B
1bx4A	1jahA
3d3sA	1l0cA
1s60A	2fe7B
1gxcA	1uhtA
1wjuA	2fazA
2bswA	1q2yA
1lvwA	2cybA
2r2qA	1wx7A
2pc1A	1m44B
1dmzA	2ff4A
2gtvX	1vf7H
1gheA	1u6mA
1wk4A	2g0bB
1lm8B	1yqbA
1m94A	2pe6B
1znpA	2uy8A
1vd2A	2yvcB
2nptA	2yvcB
1dgmA	2belB
1znpA	1y3tA
2gtvX	1wqfA
1znpA	1uw8A
1r21A	2g1lA
1q2yA	2cntA
1iimA	1jylA
1cauA	2et7A
2fazA	1we7A
2fiaA	2i00A
1gq9A	1cydA
1cm0B	1wwzA
2qntA	2a4xB
2cswA	1yjmB
1we6A	1wywB
2iocB	2d0oC
1p0rA	2fcqA
2jmhA	2za7A
1gheA	1q2yA
1we6A	2io1D
1we6A	2io3B
1m1dA	2dptB
2pc1A	1z4rA
1wxsA	2uyzB
1s60A	2f5iA
1wjuA	2uyzB
1wx9A	2asqA
3d3sA	2vbqB
1jmvA	1tyoA
2pr1A	2cntA
1wk4A	2pr8A
2cu2A	3cluD
1wh3A	1euvB
2dziA	1guaB
1xebA	1yk3H
2r7hA	1s7nC
1wlnA	1r21A
2nx8A	1zczA
2p51A	1j54A
1gheA	1bo4A
1yvoA	1yreC
2gbzA	1j54A
1z2mA	1h4rA
1wj6A	2d10B
2cu2A	2e6cA
2cnmA	1yx0A
2ob0A	1wwzA
1yvkA	1qsmA
2fiwA	1q2yA
1u6mA	2il4A
2rbbA	2h0hA
2f5gA	2idlA
2bswA	2j8nA
2bswA	1m1dA
2fvnA	1it9H
1v6eA	1p0rA
2dzmA	2bwfA
2al3A	2jxxA
1h5rA	1fxjB
1h5rA	1hm9A
1yreA	1z9uB
1jmvA	2j07A
2cnmA	1s7nD
1wh3A	1kjtA
1h5rA	2oi6B
1q2yA	1iykA
1vd2A	1wmhB
2gbjA	2pe6B
1bx4A	1v1aA
2b3jA	2g84A
2k5tA	1ne9A
1vd2A	1q1oA
1wwrA	1kblA
2bpsA	1euvB
2gbzA	2f8sA
2i79A	1xe4A
2e3dA	1ak1A
2pieA	2ff4A
2ojrA	1se9A
1z4rA	1iykA
2f5gA	2a2lC
2fvnA	1ut2H
2qh0A	2h0gA
2rbbA	2iv9A
2pc1A	1yghA
2fazA	1oqyA
1lfdA	2aehA
2k5tA	1xf8A
1lvwA	1geeA
3d3sA	1yghA
1wj4A	2he7A
1h5rA	1hv9B
2f5gA	2dgkC
2fckA	1z4eA
1wk4A	2o28B
1wxsA	2g4dB
1wj4A	2bkrB
2pr1A	1iylB
1m94A	1ugmA
1znpA	2v09A
2c49A	2fv7A
2omwB	1n8zB
2jmhA	1vctA
1f98A	2pr5B
1z4rA	2fiaA
1v6eA	1wm3A
3d3sA	3bexA
1wxsA	2io0B
1jmvA	2pbqA
2brfA	1wlnA
2fiwA	2p0wA
1lvwA	1vpaA
1wwzA	1mk4A
2f5gA	2iruA
1wx7A	1wm2A
2eh0A	2ff4B
1m1dA	1yreA
2vi7A	2hqyA
1lvfA	1z6oM
2fiwA	2fiaA
1yk3A	2jdcA
2pa7A	2uy9A
2vi7A	2z3oA
1s60A	1ne9A
2fckA	2z0zA
2pieA	2affA
2g84A	1p4rB
2reeA	1xe4A
2bpsA	1c1yB
1iimA	1hv9B
2gtvX	2tptA
1r21A	2jqjA
1l7yA	2gbjB
1euvB	1zguB
1wmhB	1e5wA
2gbzA	2p51A
1gq9A	1e5kA
1lr5A	3bieA
1t0yA	1zkhA
1j53A	1huxA
1we6A	2uyzB
1wx9A	1wm3A
2pfsA	1xzoA
1yr0A	1z9uB
2pfsA	1wy5A
1raxA	1h4rA
1yvkA	1z4eA
1euvB	2dziA
2i9sA	1qaxB
2cswA	2g1lA
2io1B	2jwzA
2pr1A	1yreC
2c49A	1td2A
1q2yA	1wwzB
1lvfA	2dyrC
1hx1B	1wcrA
1vguA	1qwjB
2e3dA	1jecA
2brfA	1g6gB
1yvkA	2jdcA
1u6mA	2o28B
1t0yA	1isnA
2f5gA	1qjhA
2pc1A	1bo4B
1m1dA	1yx0A
1we6A	2fazA
1wmhB	2izvB
2pd7A	1xfnA
1we6A	1wm3A
2pa7A	2v09A
1jmvA	1jhdA
2i9sA	2g5hB
1wx9A	1wywB
1yvkA	1wwzB
1m1dA	2q4yA
1hx1B	2e2aA
1vd2A	2d10A
2reeA	1xf8A
2e3dA	1tv8B
3d3sA	1ne9A
1l7yA	1bt0A
1lr5A	1tnfA
1r21A	1gxcA
2q7bA	1q2dA
2fiwA	2refA
1ud7A	1p0rA
2dzmA	1mg8A
2pieA	2ff4B
2ob0A	2cntA
1gxcA	1j4kA
1gq9A	1lvwB
1yj5C	2cswA
2nx8A	2b3zA
1vd2A	2izvB
2jevA	1s5kA
1q2yA	1b87A
2dzmA	2uyzB
1m1dA	2refA
2reeA	1m44B
2i9sA	1wvfA
1raxA	1ni2A
1lfdA	1uelA
1xebA	1yk3F
1raxA	1gc7A
1xebA	2fiaA
1we6A	2dziA
2gbzA	1z05A
1lvwA	2bo4A
2q7bA	2jdcA
1s60A	1m4iB
1wx7A	1wywB
2dzmA	1wywB
1f98A	2v1bA
1g3gA	2g1lA
1j53A	2d5rA
1m1dA	2il4A
1lm8B	2nptB
1wk4A	1bo4B
1wk4A	1s7nD
1m1dA	1wwzB
2fl4A	2i00B
2i79A	1wwzB
1se9A	2ojrA
2fiwA	1qsrA
1wxsA	2gbjB
3d3sA	1qsrA
1eo6A	1m94A
1s7fA	1mk4A
1wwzA	1iicA
1v6eA	2fcsA
2k5tA	1cm0B
1u6mA	1z4rA
2fckA	2j8mA
1se9A	2gbkA
2c5iT	2bs4C
1v9yA	2gj3A
2reeA	1l0cA
3d3sA	2p0wA
2fiaA	2cntA
1l7yA	1wm2A
1yvoA	2vxkA
1s7fA	1wwzA
1yvkA	1vkcA
2jmhA	2bk6A
1we6A	2zccC
1we6A	2jt4B
1bx4A	2a9yA
1gnuA	1ugmA
2d8dA	1ecmA
1yqbA	2gbkA
1wh3A	1yiwC
1zvnA	1ncgA
2g84A	2a8nA
1euvB	1u4aA
1u4aA	1wywB
2r2qA	1v49A
1r21A	2fezA
2dziA	2bkrB
1we6A	1nddC
1z2mA	1wh3A
1r21A	1g6gB
1wh3A	2zccC
1wh3A	2o6vH
1se9A	1yiwC
2b3jA	2o3kA
1v9yA	1xj4A
1lm8B	1ud7A
2b3jA	1uaqA
1wh3A	1zguB
1wh3A	2gbkC
1wh3A	2gbjA
2g1lA	2jqjA
1wh3A	2zcbC
1ud7A	1mg8A
1v9yA	1xj3A
2dziA	2gbkA
1u4aA	2asqA
1we6A	2jriB
2c49A	2pkfA
2c49A	1vm7A
1f98A	1mzuB
1wh3A	2gbrA
1dgmA	2i6bA
1yreA	2z0zA
2fazA	2bkrB
2pd7A	2v1bA
1eo6A	1ugmA
1v9yA	2cmnA
2fazA	2jt4B
1c3tA	2fazA
1vguA	1w55A
1wh3A	1nddB
1we6A	2zcbB
2nx8A	2hvvA
1wwrA	2a8nB
1wh3A	2fcqA
1wh3A	2ojrA
2dziA	1zguB
2fazA	1nddA
1ud7A	2fazA
2omwB	1edhA
2io1B	2jxxA
1we6A	1bt0A
1wwrA	2b3jC
1wh3A	2pe9A
1we6A	2o6vH
1wwrA	1z3aA
1zvnA	1nchB
2fckA	1s7nA
1lm8B	2gbjB
1wx9A	1zguB
1wh3A	1s1qD
2b3jA	2a8nB
1eo6A	2z0dB
2f5gA	2a6mA
2i79A	1u6mA
2nx8A	1wwrA
1v9yA	1drmA
1wh3A	2gbkD
2vi7A	1s7nC
1wh3A	2fcsA
1we6A	2zccA
1zvnA	1suhA
1wh3A	1sifA
1wh3A	2gbmA
1we6A	2zcbC
2b3jA	2nx8A
1z2mA	2zcbB
2dziA	2jt4B
1we6A	2gbrC
2pd7A	1jnuA
1we6A	2gbkC
1wh3A	1s1qB
2g1lA	1wlnA
2r2qA	2zjdC
1wwrA	2nx8A
1u6mA	2j8mB
1wx9A	2jt4B
1vguA	1vpaB
1we6A	1p3qV
1z2mA	2pe9A
1wh3A	2jt4B
2f5gA	2vihA
1yvoA	1u6mA
1r21A	1g6gA
1zvnA	1l3wA
1wh3A	2zcbA
1wx9A	2bwfA
2nptA	1q1oA
1v9yA	1lswA
2gbjA	1mg8A
1z3aA	1wwrA
1yqbA	2gbkC
2gbkA	2fazA
2pa4A	2ggoA
1gnuA	1v49A
1vjqA	1o6xA
2r2qA	1ugmA
1wh3A	1yiwA
1uhtA	2affA
2vi7A	1wwzA
1u4aA	1euvB
1v9yA	1xj4B
2b3jA	1z3aA
1lm8B	1zguB
2nx8A	2b3jC
1wx9A	2bkrB
1we6A	2gbjA
1sifA	2bweU
1c3tA	2bweS
1wx9A	2o6vH
1uhtA	2fezA
1lm8B	2o6vD
1we6A	1yiwA
1cm0B	1m1dA
1yghA	1m1dA
1z4rA	1yghA
2io1B	2iy1B
2io1B	1y8rC
1m1dA	1cm0B
1ud7A	1bt0A
1ud7A	2bkrB
1yr0A	2j8mB
2ojrA	1nddB
2r2qA	1eo6A
2gbkA	1nddB
1z4rA	5gcnA
1yghA	1z4rA
2gbkA	1bt0A
1cm0B	1qsrA
2jwzA	1nddB
2jwzA	1bt0A
2fazA	1wy8A
1h5rA	1lvwA
1yghA	1cm0B
2d5rA	2p51A
1euvB	2iy0B
1m94A	1p0rA
1sifA	1bt0A
1z4rA	1m1dA
2gbkA	2bkrB
1iimA	1fxoB
2gbzA	2igiB
2eh0A	2g1lA
1lvwA	1iimA
1eo6A	2r2qA
1fxoA	1mp4A
2omwB	1nciA
2p51A	2d5rA
2jwzA	2bkrB
2gbkA	1c3tA
2io1B	2d07B
1lvwA	1lvwB
1h5rA	1fxoA
2ojrA	2gbjB
2io1B	1wm2A
2omwB	2omuB
1z4rA	1cm0A
1s7fA	1z9uB
1iimA	1mp3A
2bswA	2jdcA
1fxoA	1iimA
1ud7A	1xd3B
1h5rA	1h5rB
1b6bA	1kuxA
1bx4A	2i6aA
1lfdA	1raxA
1vguA	1i52A
1gq9A	1h7eB
1j53A	2idoC
1ud7A	2zccA
2reeA	2refA
2i79A	2i79E
1j53A	1j54A
1f98A	1xfnA
2f5gA	2ec2B
1h5rA	1mp5A
1wwrA	1wwrD
1h1cA	2f8jB
2gbjA	2jwzA
2pa7A	2pakA
2cu1A	2nptD
1eo6A	1eo6B
2jwzA	1zguB
1sifA	1zw7A
2jwzA	1xd3B
1sifA	1yiwA
1yj5C	1yjmB
2pa4A	2pa4B
2qlrA	2r2nA
2p7oA	2p7mE
2brfA	1ujxA
1u4aA	1wm2A
1iimA	1h5sD
2gbjA	1ud7A
2omwB	1suhA
1yreA	1yreC
1lm8B	2izvB
1gq9A	1gqcA
1v9yA	1v9zA
2cnmA	2cntA
1vguA	1iniA
1g3gA	1g6gA
2pr1A	2pr1B
1vd2A	1wmhA
2brfA	1yjmC
1yvoA	2j8nA
1b6bA	1l0cA
2gbjA	2jt4B
1d7eA	1uguA
1cauA	1dgwA
1raxA	1lfdA
2r2qA	1kjtA
2fckA	2fe7B
1s7fA	2vxkA
1wx7A	1wx8A
1yr0A	1qsmB
1yvoA	1fy7A
1lr5A	2ixlA
1q2yA	2z3oA
2cswA	1j4kA
1b6bA	2j8mA
2fckA	2g3tA
2pa7A	2gc1A
1lr5A	1ep0A
1b6bA	2j8nA
1cauA	1x7nA
3d3sA	1qsmD
2fckA	2o28A
1cm0B	1mj9A
2pa7A	1j3qA
1b6bA	2j8mB
1zvnA	2yqgA
2pa7A	1znpA
1s60A	2fiwA
2k5tA	1z9uB
2iocB	2d0oA
1c3tA	2z0dB
2g1lA	2affA
2i79A	2fiaB
1gxcA	2hkdA
1yreA	2cntA
1t0yA	2bwfA
2r2qA	2io0B
1bx4A	2axqA
2gtvX	2bi4A
1wxsA	1ni2A
1wlnA	2fezA
2d5rA	1j54A
2e3dA	1o0rB
2rbbA	2a4wB
1znpA	1o5lA
2q7bA	1yx0A
1yj5C	1uhtA
1wk4A	1wwzB
1yk3A	1b6bA
1u6mA	1q2dA
2pc1A	1mk4A
1gheA	2jdcA
2fyxA	3bq1A
2f5gA	1z3zA
1lvfA	1br0A
2fyxA	3cx5A
2fiwA	1iylA
1mk4A	1wwzA
1v6eA	1wywB
1yk3A	1yreB
1h5rA	1hv9A
2ob0A	1s7nA
1wk4A	1b87A
2pieA	2g1lA
2c49A	2bkuA
1wk4A	1n71A
2gtvX	2gnvB
1q2yA	1cm0B
2r7hA	2fiaA
2qlrA	2ctzA
2q7bA	2dptB
1vd2A	1gc7A
2jrhA	2bwfA
1wwzA	1s7nC
2qlrA	1pffA
2fiaA	1yreC
3d3sA	1kuxA
2vi7A	2z0zA
1wjuA	1yiwA
2fiwA	2jdcA
3d3sA	1xf8A
2pfsA	1npyA
1mk4A	1iylC
1bx4A	1idmA
3d3sA	1wwzA
1wjuA	2zccA
2g1lA	1uhtA
2jwzA	2r2qA
1v6eA	1e5wA
1lvfA	1ez3B
2jxxA	2he7A
2omwB	1q1pA
1wj4A	1se4A
1yj5C	2ff4A
1wxsA	2o6vD
1q2yA	2i00C
2i79A	1qsmB
1lfdA	1gg3A
2fazA	2asqA
1h5rA	2eerA
1v9yA	2z6dA
2pr1A	1iylA
2pa7A	1l3jA
2d8dA	2dyrC
1wlnA	2affA
1lvwA	1fxjB
2pa7A	2uyaA
3d3sA	2hqyA
1l7yA	2zcbB
1l7yA	1wywB
2d8dA	1sumB
2p7oA	2ei2A
1m1dA	2k5tA
2pfsA	2q5cA
1ud7A	1guaB
1lfdA	2zjdC
2io1B	1c1yB
2fl4A	2hc9A
1r21A	1yjmC
2pieA	1yjmC
1fxoA	2veoA
1q6aA	1qhaA
1t0yA	2aehA
2ob0A	1bo4A
1wmhB	1vcbA
1yvkA	1b87A
1h5rA	2oi5A
2jmhA	1i49A
1cauA	2bnmA
2pfsA	2i0fA
2cu2A	1s8aD
1wj4A	2fcqA
1dgmA	1gc5A
2brfA	2eh0A
1lvfA	1i5pA
1hx1B	2j4gA
2bswA	1wwzB
2r2qA	1wmhA
1yj5C	2g1lA
2pieA	1r21A
2i79A	1ne9A
1vd2A	2o2vB
1wxsA	2al3A
1wj4A	1wm2A
2fyxA	1wc1B
2gtvX	1yozB
1lvfA	1w99A
1r21A	2eh0A
2i79A	2k5tA
1lr5A	1y3tA
2jxxA	2al3A
1j53A	2igiB
2d8dA	2q0jA
1s7fA	1bo4B
2jmhA	1qghA
1gheA	2cntA
1yvkA	1n71B
1lr5A	1pmiA
2qlrA	3dmgA
2dzmA	1wjuA
1z4rA	2dptB
1yj5C	2fezA
2jwzA	1wxmA
2bswA	1z4rA
1gheA	1yk3H
2jevA	1qsmD
1wj6A	1qf6A
2rbbA	2a4xB
1h1cA	2r0tA
2pa7A	2ixhA
2cu1A	1wmhA
2k5tA	1bo4B
1u6mA	2q4yA
2pa7A	1ep0A
1ud7A	1zud2
2g1lA	1gxcA
2k5tA	1q2yA
2pr1A	1b6bA
1raxA	1rrbA
2fiwA	2reeA
2ojrA	1klvA
1s60A	2hqyA
1gxcA	2ff4A
2pc1A	2cntA
2fyxA	2z1tA
1cm0B	2i00A
2gbjA	2iydB
1lfdA	1h4rA
1yvoA	1z9uB
1dgmA	1c3qA
2p51A	2fbvA
2bswA	2ohhA
1jmvA	1jx6A
2dziA	1eo6A
1z2mA	1v5oA
2fyxA	2asdA
2i79A	2j8nA
1gheA	2j8mB
1bx4A	2ixaA
1yj5C	1j4kA
2bswA	2z0zA
2r2qA	1euvB
2pc1A	1q2yA
2vi7A	1xf8A
1wj6A	1wmhA
2al3A	1bt0A
2r2qA	2bweS
1wx9A	2r2qA
1xebA	5gcnA
1yreA	1yk3E
2nx8A	1m9nA
1wh3A	2incC
1l7yA	2o6vD
1se9A	2bb5A
1vd2A	2he7A
1wlnA	2ff4B
1p0rA	1oqyA
2i79A	1b6bA
1h1cA	2douB
1eo6A	2gbmB
2gbkA	1zud2
1m1dA	1yreB
2vi7A	2i00B
1v6eA	1xctM
2g1lA	1r21A
1q2yA	1jjeA
1g3gA	1gxcA
2cnmA	2fiaB
1r21A	2pieA
1gnuA	2pe9A
1t0yA	1mg8A
2gbzA	2guiA
1f98A	2a24A
1lfdA	1isnA
2vi7A	2fiaA
2vi7A	1u6mA
2iocB	1j54A
2f5gA	2d3aA
2q7bA	2fiaA
2brfA	2pieA
1bx4A	1rk2B
2r2qA	1wm2A
1m1dA	1bo4B
1mk4A	2j8mA
1vguA	2e6cA
2q7bA	1cm0A
2k5tA	1yx0A
2bpsA	1ni2A
1lvfA	1g73A
2pr8A	2hw5A
1yreA	2fiaB
2q7bA	2cntA
1se9A	2fazA
1raxA	2d10A
2pa4A	2qkxA
3d3sA	1xe4A
1m94A	2d07B
2pfsA	1i6mA
1euvB	1p98A
1yvoA	2fiaA
1f98A	1p97A
2fvnA	2jixC
2g84A	2b3jC
1we6A	1m94A
1d7eA	2hv1A
2ob0A	1cm0B
1vd2A	1ni2A
2dzmA	2jriB
1uhtA	2g1lA
1dmzA	1yjmB
1v6eA	2fazA
2jevA	1xf8A
1s60A	2g3tA
1bx4A	2dcnA
2r2qA	2inpE
1hx1B	1wrdA
1vd2A	1guaB
2nx8A	1thzA
2jmhA	1qjbB
2fl4A	2z3oB
1bx4A	1rfuA
2jwzA	1klvA
1yvkA	1q2yA
1wk4A	2cntA
2pr1A	2i00B
1u4aA	2emtA
2r7hA	1qsrA
2gtvX	1is1A
2i79A	1z9uB
1vd2A	2emtA
1yr0A	2jdcA
2jxxA	2inpE
2dziA	1c1yB
2fiaA	1s7nC
2i9sA	2pjmA
2pa7A	1sfnA
1yr0A	1wwzA
1lvfA	1owaA
1wmhB	1wj6A
1vjqA	3d68A
2pr8A	1cm0B
2pr1A	2i79A
2fyxA	2a06A
2c5iT	1sjjA
2d8dA	1nf6F
1eo6A	2dziA
2jpeA	1g6gB
1yvkA	2fiaA
2cu2A	1jwlA
2e3dA	1jylA
2jpeA	1yjmC
2d8dA	2fp1B
2dzmA	2yvcB
2cnmA	1u6mA
2p51A	2gbzA
1z2mA	2b3aA
2cnmA	1wwzB
1vjqA	1pytA
2pc1A	2reeA
1wljA	2gbzA
2rbbA	2g30A
1wj4A	1sifA
3d3sA	2fiaA
1wj6A	2emtA
1we6A	2pe6B
2fiwA	1fy7A
1lvwA	2oi6B
2gtvX	1e19A
1wwrA	3bh1A
1hx1B	2v8sV
2fckA	1q2dA
2fyxA	1fx4A
2c49A	1i9gA
1v6eA	1wm2A
2fiwA	1xe4A
1zvnA	2v5mA
1z4rA	2cntA
1cm0B	1m4iA
1c3tA	1m94A
2jmhA	1aj3A
2d8dA	2fp2B
1fxoA	1npyA
1h1cA	2z1yB
2f5gA	1szsA
2gbjA	2emtA
1yreA	1b6bA
1q2yA	2z0zA
2bpsA	2iydB
2r2qA	2gbrC
2qh0A	1t47A
1vd2A	1lm8B
1yk3A	2z0zA
1wjuA	2gbkA
2reeA	5gcnA
1gxcA	1g6gB
2jxxA	2fazA
2jmhA	1ez3B
2cswA	2fezA
1xebA	1m44B
1we6A	1uelA
2pd7A	1ykdA
1gq9A	1w57A
2r2qA	2pe6B
2oyaA	1t7eA
2f5gA	1f2uB
1m1dA	2reeA
2g84A	1ml4A
2pa4A	1jylA
1wj4A	2dziA
1raxA	1j0gA
2jevA	1z4eA
2gbkA	1wxmA
2pa7A	1uw8A
1v6eA	2d07B
2q7bA	1wwzA
1b6bA	2i79A
1s60A	1iylB
2jmhA	1ez3A
1wx9A	2uyzB
2fiwA	5gcnA
1l7yA	1yiwC
1euvB	2bkrB
2jmhA	2bknA
2g84A	2bhsB
2gbjA	1zkhA
2dziA	2uyzB
2e3dA	2bkaA
2q7bA	1iykA
1s60A	2jevA
2eh0A	1r21A
2pfsA	3cypD
2vi7A	1yreC
2cnmA	2j8mA
2c5iT	2jmhA
2omwB	1b2wH
2eh0A	2fezA
1lfdA	1c1yB
2vi7A	2dptB
1wmhB	2nptD
2pa7A	1wltA
1b6bA	1wwzA
2f5gA	2b7nA
1hx1B	1dlcA
2fiwA	1ne9A
2fyxA	2r9lA
1f98A	2vlgC
1t0yA	1e5wA
2jmhA	2iy4M
1t0yA	2zjdC
1se9A	2iydB
2gtvX	1ykuA
1wjuA	1p1aA
1u4aA	2bkrB
1lvfA	1u5pA
1wh3A	1nddA
1u4aA	2cr5A
1yreA	2fl4A
1z2mA	1j0gA
2reeA	1kuxA
1wwrA	1thzA
1znpA	1l3jA
1s7fA	1yreC
1v6eA	2d10A
2brfA	2jqiA
1hx1B	2j8sC
1v9yA	2gj3B
2gbkA	1m94A
2r6uA	1kndA
2jevA	2il4A
2fckA	1yreC
1mk4A	1b87A
1wk4A	1u6mA
1wj4A	1nddB
2i9sA	2dqnB
2fiaA	1yx0A
2al3A	1nddC
1v6eA	1sghA
2d8dA	1piyA
2jxxA	2bwfA
1fxoA	1hv9A
1wx7A	1vd2A
1gnuA	2bweS
2vi7A	1z9uB
2c5iT	1e2aA
2pr8A	2bwjE
1wh3A	1t0rC
1gq9A	2pa4B
1raxA	1e5wA
1dmzA	2g1lA
1gq9A	1mg5A
1m94A	1t0rC
2io1B	1h8cA
2jmhA	2b05A
2i79A	2z3oB
2pr8A	2fiaB
2bpsA	1wm2A
2pa4A	2d7iA
1dgmA	2i5bC
1p0rA	1j0gA
1m1dA	1bo4A
1se9A	1p1aA
1u4aA	1j19A
1vd2A	2nptB
2fckA	2fiaA
1m1dA	2fiaB
2r6uA	1eiqA
1hx1B	2jiwA
1yvoA	1wwzA
2al3A	2gbrC
2brfA	1gxcA
1raxA	1rfaA
2pr1A	1bo4A
1lvfA	2d4uA
1gq9A	1mp3A
1z2mA	1zud2
2dziA	1wywB
1dmzA	1yjmC
2pc1A	1x19A
2d8dA	2vklA
1wj6A	2nptD
1sifA	1wxmA
2jwzA	2iy0B
2g1lA	1yivA
2cswA	2ff4B
1t0yA	1m94A
2dzmA	1wy8A
1se9A	2gbrA
1hx1B	2asrA
1t0yA	2asqA
2jevA	2vbqA
1wj6A	2nptB
1vd2A	1vcbA
1ud7A	1wxsA
2r7hA	1wwzA
1mk4A	1n71B
2dzmA	1wm2A
1znpA	2uyaA
2cs4A	1wmhA
2i79A	1xf8A
1z4rA	1m4iA
2jwzA	1m94A
2e3dA	1j70A
2c5iT	1vlsA
2e3dA	2icyB
2jwzA	1rrbA
1h1cA	2ogaC
1q6aA	2jcdB
2r2qA	2io1D
2c5iT	2gscB
1yreA	1yk3F
1wwzA	2fiaA
1gq9A	2v0jA
2fyxA	2cdqA
1s60A	2o28A
3d3sA	1mk4A
1vd2A	2cu1A
1t0yA	2fazA
1vd2A	1u4aA
1b6bA	2fiaB
1wj6A	2o2vB
2fckA	2i79E
1bx4A	1wyeA
1s60A	1m44B
1h1cA	1v2fB
1s7fA	2j8mB
1s60A	1xf8A
1we6A	1sifA
2fazA	2juoA
1yk3A	1s7nA
1vd2A	1ip9A
1ud7A	2iy0B
2pieA	2fezA
1lvwA	2oi5A
1wlnA	2ff4A
1wljA	2hbjA
1h1cA	2gmsA
1cauA	2eteA
2gbjA	1eo6B
2fiaA	1wwzA
1ud7A	2fnjB
1s60A	1m44A
1sifA	1gnuA
2pfsA	1rmtC
2nx8A	3bh1A
2fyxA	2uvuA
1sifA	1rrbA
1wxsA	1wjuA
2d8dA	2d4uB
1dmzA	1g6gA
2jevA	1xe4A
2qlrA	2eh6A
1l7yA	2dziA
2fyxA	2uvrA
2pr8A	3cjtA
2jmhA	2iy4U
2ojrA	1v5oA
2pfsA	2e89D
1u4aA	1zguB
2nptA	2jrhA
1s7fA	2jdcA
1wmhB	2o2vB
1m1dA	1yreC
1h1cA	2egyD
2jevA	1s60A
1yj5C	1qu5A
2c49A	1v1aA
2nx8A	1gegE
1gxcA	2eh0A
2g84A	1thzA
2reeA	1mk4A
2qntA	2a4wB
2al3A	2pe6B
1yghA	2p0wA
1lfdA	1wxaA
2e3dA	1xnjB
1by2A	2ja4A
2jevA	1iylB
1yghA	2k5tA
1wjuA	1wxsA
1we6A	1mg8A
1yr0A	1yreC
2eh0A	1gxcA
1vjqA	3d66A
1gq9A	2icyB
1lr5A	1opoC
1v9yA	2a24A
1m94A	2fcqA
1wwrA	1m9nA
2bpsA	1wmhA
2fckA	1wwzA
1xebA	1q2yA
1sifA	1iyfA
1yreA	1bo4B
1cauA	1dgwY
1gheA	1b6bA
1sifA	1wm3A
1u4aA	2he7A
1fxoA	2oi6B
1cm0B	2k5tA
1mk4A	1q2yA
1u6mA	1b87A
2nptA	2o2vB
2r2qA	1uelA
1b6bA	2i79E
2bswA	1mk4A
1wj6A	1wmhB
2reeA	2pr8A
2jmhA	2htnA
2pa7A	2phdD
1t0yA	1sifA
1q6aA	1o1lA
2g1lA	2cswA
2r7hA	1mk4A
1b6bA	2cntA
2g84A	2cukA
2dziA	1wmhA
1wxsA	2he7A
2c5iT	1oxzA
1mk4A	1s7nD
1wwrA	2g84B
1yk3A	1m1dA
1mk4A	2z3oB
2c5iT	1wcrA
2r7hA	1yghA
2f5gA	1hwiD
1wxsA	2zcbA
1sifA	1c1yB
1p0rA	2pe6B
1yj5C	1g6gB
2byfA	1lfdA
1yghA	1b87A
2d8dA	1mxrA
1yvoA	2i79E
1uhtA	1gxcA
1t0yA	2jxxA
1yj5C	1gxcA
2cnmA	1iicA
1v9yA	2jheA
1h1cA	1u08A
1vd2A	1vlbA
1yghA	1wwzB
1wmhB	1wmhA
2bswA	1cm0B
2io1B	1p98A
2fiwA	1q2dA
1dgmA	1td2A
2f5gA	2rcuA
2pd7A	1bywA
2fckA	1z9uB
2vi7A	1mk4A
1v9yA	1otdA
2fiwA	1xf8A
1jmvA	1umdA
1wx9A	2d07B
1m94A	2incC
2i79A	2i00B
1yr0A	1s7nC
1bx4A	2ab0A
1wj4A	2zccA
2gbzA	2idoC
1m94A	2bweS
2jevA	2q4yA
1wwzA	2cntA
2ob0A	2jdcA
2nx8A	2gcgA
1z2mA	1p1aA
2fiaA	1q2dA
1lvfA	2q0oC
1znpA	3b2mA
1u4aA	1h8cA
1wwzA	2j8mB
2pfsA	2autA
2f5gA	3cx5A
1wh3A	2gbmB
2pa4A	1hv9B
1wx9A	1s1qD
1v9yA	1xj6A
1wx7A	2o6vD
1we6A	1zguB
1v6eA	1wiaA
1v9yA	1lt0A
2jxxA	1wywB
1z3aA	2a8nB
1z2mA	2zcbA
1wh3A	1c3tA
[truncated: 1,793 more rows]
